# Supplementary material for: Genomic dissection and mutation-specific target discovery for breast cancer PIK3CA hotspot mutations
Source: BMC Genomics. 2024 May 27;25:519. doi: 10.1186/s12864-024-10368-1 (PMC11129441; doi:10.1186/s12864-024-10368-1)
Supplement: Supplementary file 2 — Supplementary Material 2. [file 12864_2024_10368_MOESM2_ESM.xlsx]

## Sheet: Sheet1
	Supplemental Table 1. Counts and Statistics of PIK3CA Mutations among METABRIC samples from cBIOPortal
	3-Gene Classifier Subtype	Total Samples	PIK3CA Mutant Samples	E545K Mutant Samples	H1047R Mutant Samples	Proportion Test relative to all samples(p-value)	E545K Chi-square Test (p-value)	H1047R Chi-square Test (p-value)	E545K to H1047 ratio Fisher Exact test(p-value)
	All Samples	2509	975	174	424
	Luminal A	640	377	73	167	2.2e-16	0.0002397	1.434e-07	0.7376
	Luminal B	617	227	44	82	0.1761	0.9337	0.03405	0.201
	Triple Negative	309	53	10	23	4.264e-12	0.01821	2.546e-05	0.8464
	HER2+	198	68	10	32	0.5581	0.3856	0.8663	0.597
	Table shows the counts and significance tests comparing the ratios of PIK3CA mutation in a subtype to the total population of samples in the study.
