# Supplementary material for: Genomic dissection and mutation-specific target discovery for breast cancer PIK3CA hotspot mutations
Source: BMC Genomics. 2024 May 27;25:519. doi: 10.1186/s12864-024-10368-1 (PMC11129441; doi:10.1186/s12864-024-10368-1)
Supplement: Supplementary file 3 — Supplementary Material 3. [file 12864_2024_10368_MOESM3_ESM.xlsx]

## Sheet: Sheet1
	Supplemental Table 2. Called Differentially Expressed Genes from RNA-seq
	Positive fold change correlates to increased expression in E545K
	Negative fold change correlates to increased expression in H1047R
	Ensembl ID	Gene symbol	Entrez ID	Base mean	Log2 fold change	Standard error	Test statistic	p-value	p-adjusted
	ENSG00000011201.12	ANOS1	3730	1312.66	-8.31676	0.352155	-23.6168	2.59175e-123	2.04035e-121
	ENSG00000160862.13	AZGP1	563	717.299	-6.20903	0.221108	-28.0815	1.64987e-173	2.32782e-171
	ENSG00000105141.6	CASP14	23581	10978	-5.47683	0.0751512	-72.8774	0	0
	ENSG00000181143.15	MUC16	94025	2371.55	-5.46749	0.229874	-23.7847	4.80474e-125	3.86657e-123
	ENSG00000124102.5	PI3	5266	1709.87	-5.42664	0.141605	-38.3223	0	0
	ENSG00000143546.10	S100A8	6279	2155.61	-5.36479	0.123001	-43.6158	0	0
	ENSG00000142973.14	CYP4B1	1580	5795.56	-5.30642	0.0965709	-54.9484	0	0
	ENSG00000116774.12	OLFML3	56944	917.353	-5.19428	0.188207	-27.5987	1.15424e-167	1.53861e-165
	ENSG00000188257.11	PLA2G2A	5320	728.266	-5.13054	0.169486	-30.2712	2.74312e-201	4.84572e-199
	ENSG00000182492.16	BGN	633	415.258	-5.06754	0.221895	-22.8376	1.94258e-115	1.38843e-113
	ENSG00000127249.15	ATP13A4	84239	3794.04	-4.95726	0.163843	-30.2562	4.32578e-201	7.57988e-199
	ENSG00000285634.2	NA	NA	411.882	-4.67013	0.216927	-21.5286	8.40625e-103	4.75654e-101
	ENSG00000154760.14	SLFN13	146857	411.271	-4.6256	0.208412	-22.1945	3.88362e-109	2.47458e-107
	ENSG00000141040.15	ZNF287	57336	176.691	-4.59238	0.334657	-13.7226	7.43086e-43	1.28549e-41
	ENSG00000169035.12	KLK7	5650	13416.2	-4.58421	0.136025	-33.7013	5.52493e-249	1.50057e-246
	ENSG00000118849.10	RARRES1	5918	1037.71	-4.54447	0.160176	-28.3718	4.50758e-177	6.52938e-175
	ENSG00000103569.10	AQP9	366	527.957	-4.46988	0.328945	-13.5885	4.68401e-42	7.859e-41
	ENSG00000102837.7	OLFM4	10562	358.253	-4.32024	0.195173	-22.1355	1.43954e-108	9.0139e-107
	ENSG00000255071.3	SAA2-SAA4	100528017	2216.64	-4.31647	0.197274	-21.8806	3.97973e-106	2.36908e-104
	ENSG00000117115.13	PADI2	11240	885.92	-4.30493	0.172691	-24.9285	3.64966e-137	3.38888e-135
	ENSG00000134339.8	SAA2	6289	3790.32	-4.22227	0.111589	-37.8377	0	0
	ENSG00000188959.9	C9orf152	401546	350.741	-4.17943	0.805546	-5.18832	2.12198e-07	6.87642e-07
	ENSG00000178372.8	CALML5	51806	297.77	-4.09031	0.226289	-18.0756	4.96503e-73	1.66482e-71
	ENSG00000242267.6	NA	NA	185.478	-4.07206	0.329316	-12.3652	4.03244e-35	5.47948e-34
	ENSG00000173262.11	SLC2A14	144195	1052.39	-4.05302	0.169446	-23.9192	1.93192e-126	1.58403e-124
	ENSG00000268739.1	NA	NA	670.646	-4.01509	0.183242	-21.9114	2.02166e-106	1.2101e-104
	ENSG00000145824.12	CXCL14	9547	6801.14	-4.01282	0.0759138	-52.8603	0	0
	ENSG00000129451.12	KLK10	5655	2044.78	-3.99349	0.261133	-15.2929	8.5236e-53	1.88788e-51
	ENSG00000155962.13	CLIC2	1193	332.073	-3.93958	0.217698	-18.0966	3.39098e-73	1.14765e-71
	ENSG00000186832.9	KRT16	3868	221639	-3.87456	0.0557397	-69.5116	0	0
	ENSG00000186395.8	KRT10	3858	19004.4	-3.85379	0.0848173	-45.4364	0	0
	ENSG00000230039.1	NA	NA	86.0143	-3.83352	0.465279	-8.23918	1.73391e-16	1.06878e-15
	ENSG00000165507.9	DEPP1	11067	201.985	-3.81155	0.262506	-14.5198	9.07459e-48	1.78115e-46
	ENSG00000153292.16	ADGRF1	266977	215.176	-3.80905	0.25622	-14.8663	5.45197e-50	1.12605e-48
	ENSG00000129455.15	KLK8	11202	795.268	-3.79159	0.122164	-31.0368	1.7186e-211	3.3947e-209
	ENSG00000196748.10	CLPSL2	389383	20.195	-3.67017	0.884887	-4.14761	3.3596e-05	8.6541e-05
	ENSG00000163220.11	S100A9	6280	4377.78	-3.65378	0.0701784	-52.0642	0	0
	ENSG00000127530.4	OR7C1	26664	922.074	-3.60772	0.137588	-26.2212	1.52197e-151	1.73138e-149
	ENSG00000269745.1	NA	NA	375.895	-3.58182	0.378629	-9.45998	3.08008e-21	2.40734e-20
	ENSG00000188293.6	IGFL1	374918	1012.1	-3.5503	0.128929	-27.5368	6.36921e-167	8.33676e-165
	ENSG00000019169.10	MARCO	8685	169.868	-3.54854	0.323769	-10.9601	5.94345e-28	6.2146e-27
	ENSG00000286058.1	FAR2P1	440905	188.351	-3.5417	0.348058	-10.1756	2.54833e-24	2.28424e-23
	ENSG00000189001.11	SBSN	374897	492.271	-3.51924	0.141544	-24.8632	1.8638e-136	1.70872e-134
	ENSG00000196604.13	POTEF	728378	272.948	-3.51693	0.283911	-12.3874	3.05678e-35	4.16412e-34
	ENSG00000170477.13	KRT4	3851	365.024	-3.51658	0.181376	-19.3884	9.66791e-84	4.02422e-82
	ENSG00000231574.6	LINC02015	102724550	489.788	-3.49784	0.160039	-21.8562	6.78174e-106	3.99332e-104
	ENSG00000286492.1	NA	NA	166.58	-3.46342	0.389727	-8.88679	6.29004e-19	4.42728e-18
	ENSG00000160868.15	CYP3A4	1576	370.486	-3.45626	0.17537	-19.7084	1.82676e-86	8.06744e-85
	ENSG00000064886.14	CHI3L2	1117	552.798	-3.40452	0.152625	-22.3064	3.20539e-110	2.09779e-108
	ENSG00000148346.12	LCN2	3934	239.262	-3.37661	0.210421	-16.0469	6.00634e-58	1.50874e-56
	ENSG00000287603.1	NA	NA	95.1195	-3.35304	0.414201	-8.09521	5.71672e-16	3.42373e-15
	ENSG00000243649.8	CFB	629	3353.17	-3.35036	0.0714813	-46.8704	0	0
	ENSG00000244255.5	NA	NA	3325.13	-3.33561	0.0723501	-46.1037	0	0
	ENSG00000123700.4	KCNJ2	3759	89.0032	-3.31732	0.344027	-9.64259	5.28355e-22	4.28842e-21
	ENSG00000159387.7	IRX6	79190	202.011	-3.30508	0.226056	-14.6206	2.07448e-48	4.12013e-47
	ENSG00000173432.12	SAA1	6288	20188.5	-3.28627	0.0682592	-48.1439	0	0
	ENSG00000154930.15	ACSS1	84532	284.428	-3.28149	0.470052	-6.98114	2.92801e-12	1.39947e-11
	ENSG00000234964.4	NA	NA	109.792	-3.2738	0.348035	-9.40654	5.12754e-21	3.97188e-20
	ENSG00000188269.9	OR7A5	26659	204.479	-3.25546	0.244773	-13.2999	2.31693e-40	3.68537e-39
	ENSG00000053108.17	FSTL4	23105	727.184	-3.21761	0.154987	-20.7605	9.85413e-96	5.00258e-94
	ENSG00000128918.15	ALDH1A2	8854	141.742	-3.21746	0.300563	-10.7048	9.6654e-27	9.66006e-26
	ENSG00000269741.5	NA	NA	615.84	-3.18668	0.132796	-23.9968	3.00432e-127	2.48204e-125
	ENSG00000011677.13	GABRA3	2556	204.012	-3.16356	0.231803	-13.6476	2.08591e-42	3.55193e-41
	ENSG00000231809.4	NA	NA	254.94	-3.15461	0.204125	-15.4543	7.05973e-54	1.61979e-52
	ENSG00000125895.5	TMEM74B	55321	167.725	-3.13991	0.330306	-9.50606	1.98024e-21	1.56063e-20
	ENSG00000159527.3	PGLYRP3	114771	110.539	-3.11762	0.30044	-10.3768	3.16057e-25	2.96387e-24
	ENSG00000197632.9	SERPINB2	5055	360.893	-3.1014	0.242231	-12.8035	1.56811e-37	2.30372e-36
	ENSG00000138411.13	HECW2	57520	1486.79	-3.09015	0.106176	-29.1041	3.1853e-186	4.94358e-184
	ENSG00000140092.14	FBLN5	10516	107.96	-3.06883	0.304625	-10.0741	7.19166e-24	6.34174e-23
	ENSG00000168032.10	ENTPD3	956	603.948	-3.02932	0.12135	-24.9636	1.52098e-137	1.41836e-135
	ENSG00000175946.8	KLHL38	340359	1302.49	-3.02664	0.148669	-20.3582	3.92726e-92	1.87955e-90
	ENSG00000272196.2	H2AC19	723790	87.0608	-3.0141	0.307188	-9.81191	1.00055e-22	8.41658e-22
	ENSG00000163406.11	SLC15A2	6565	1760.78	-3.00405	0.10303	-29.157	6.82018e-187	1.08167e-184
	ENSG00000156284.6	CLDN8	9073	198.071	-2.98902	0.243207	-12.29	1.02479e-34	1.37533e-33
	ENSG00000088002.11	SULT2B1	6820	315.38	-2.97629	0.228951	-12.9997	1.22815e-38	1.8583e-37
	ENSG00000203867.8	RBM20	282996	131.412	-2.96256	0.267456	-11.0768	1.62575e-28	1.747e-27
	ENSG00000018625.15	ATP1A2	477	205.204	-2.95222	0.270773	-10.9029	1.11603e-27	1.15308e-26
	ENSG00000172478.18	MAB21L4	79919	145.456	-2.94391	0.264024	-11.1502	7.14565e-29	7.8217e-28
	ENSG00000242550.6	SERPINB10	5273	170.8	-2.92333	0.277307	-10.5418	5.54042e-26	5.41531e-25
	ENSG00000163993.7	S100P	6286	2521.74	-2.91589	0.246304	-11.8386	2.46663e-32	3.07134e-31
	ENSG00000286028.1	LOC728196	728196	114.211	-2.91501	0.653861	-4.45814	8.2673e-06	2.27325e-05
	ENSG00000141750.7	STAC2	342667	499.816	-2.91476	0.140781	-20.7041	3.18078e-95	1.59612e-93
	ENSG00000283199.3	C13orf46	100507747	440.198	-2.88699	0.190584	-15.1481	7.79578e-52	1.67544e-50
	ENSG00000214223.4	HNRNPA1P10	664709	45.8141	-2.87818	0.442533	-6.50387	7.82793e-11	3.40307e-10
	ENSG00000135218.19	CD36	948	1723.21	-2.87304	0.0938253	-30.6212	6.39766e-206	1.19835e-203
	ENSG00000227471.9	AKR1B15	441282	460.118	-2.86445	0.142015	-20.17	1.79712e-90	8.37937e-89
	ENSG00000094755.17	GABRP	2568	728.276	-2.8579	0.136654	-20.9134	4.04138e-97	2.08577e-95
	ENSG00000247311.3	NA	NA	114.993	-2.85505	0.364192	-7.83941	4.52662e-15	2.57135e-14
	ENSG00000127129.10	EDN2	1907	808.034	-2.84139	0.150795	-18.8427	3.37404e-79	1.29069e-77
	ENSG00000248647.2	NA	NA	76.2736	-2.83182	0.470744	-6.01564	1.79182e-09	6.96223e-09
	ENSG00000125730.17	C3	718	65883.7	-2.82963	0.0334232	-84.6604	0	0
	ENSG00000203786.6	KPRP	448834	124.471	-2.8261	0.291259	-9.70306	2.92587e-22	2.41357e-21
	ENSG00000197614.11	MFAP5	8076	191.498	-2.80588	0.239732	-11.7043	1.2121e-31	1.47643e-30
	ENSG00000261324.2	NA	NA	353.979	-2.78671	0.205359	-13.5699	6.03775e-42	1.0107e-40
	ENSG00000189221.9	MAOA	4128	13883.8	-2.78266	0.0490912	-56.6835	0	0
	ENSG00000197915.6	HRNR	388697	591.458	-2.77897	0.198051	-14.0316	9.98656e-45	1.81125e-43
	ENSG00000229732.1	NA	NA	797.313	-2.77302	0.107039	-25.9068	5.58482e-148	6.03717e-146
	ENSG00000139946.10	PELI2	57161	544.483	-2.77088	0.150673	-18.39	1.58014e-75	5.63763e-74
	ENSG00000133661.16	SFTPD	6441	95.5494	-2.76423	0.409394	-6.752	1.4582e-11	6.65624e-11
	ENSG00000219881.1	NA	NA	20.0585	-2.76371	0.727229	-3.80034	0.0001445	0.000344719
	ENSG00000136235.16	GPNMB	10457	18978.3	-2.75566	0.0663278	-41.546	0	0
	ENSG00000082684.16	SEMA5B	54437	93.1348	-2.75467	0.384232	-7.16927	7.53986e-13	3.72756e-12
	ENSG00000171509.16	RXFP1	59350	212.667	-2.74314	0.241557	-11.3561	6.91521e-30	7.89562e-29
	ENSG00000287656.1	NA	NA	496.876	-2.7314	0.140523	-19.4373	3.73022e-84	1.56868e-82
	ENSG00000062096.15	ARSF	416	111.984	-2.72745	0.25366	-10.7524	5.77553e-27	5.82594e-26
	ENSG00000186047.10	DLEU7	220107	339.526	-2.72527	0.190465	-14.3085	1.93762e-46	3.68334e-45
	ENSG00000130222.11	GADD45G	10912	540.169	-2.69825	0.15889	-16.9818	1.11954e-64	3.2564e-63
	ENSG00000182463.16	TSHZ2	128553	1831.57	-2.68168	0.0896336	-29.9182	1.14122e-196	1.90742e-194
	ENSG00000244398.1	RPL36AP37	729362	585.303	-2.68157	0.163867	-16.3643	3.4407e-60	9.08379e-59
	ENSG00000109846.9	CRYAB	1410	4272.29	-2.67139	0.0807472	-33.0834	5.15638e-240	1.33378e-237
	ENSG00000253348.1	NA	NA	97.1971	-2.66728	0.29034	-9.18674	4.04927e-20	3.00795e-19
	ENSG00000137745.12	MMP13	4322	51.3393	-2.65814	0.426168	-6.23732	4.45139e-10	1.82078e-09
	ENSG00000206557.6	TRIM71	131405	93.3813	-2.65612	0.329006	-8.07315	6.85068e-16	4.08709e-15
	ENSG00000171401.15	KRT13	3860	3520.96	-2.65149	0.0779698	-34.0067	1.77551e-253	5.14376e-251
	ENSG00000242299.1	RPS18P5	100131863	725.126	-2.64068	0.129773	-20.3485	4.79183e-92	2.28828e-90
	ENSG00000185834.10	NA	NA	192.436	-2.64039	0.231356	-11.4127	3.6149e-30	4.1602e-29
	ENSG00000280997.1	CCAT2	101805488	72.0373	-2.6342	0.401368	-6.56306	5.27158e-11	2.32523e-10
	ENSG00000233913.7	RPL10P9	389342	216.772	-2.63192	0.215841	-12.1938	3.35304e-34	4.43966e-33
	ENSG00000139970.17	RTN1	6252	254.959	-2.62792	0.178967	-14.6838	8.19034e-49	1.64625e-47
	ENSG00000128510.12	CPA4	51200	5104.42	-2.61959	0.0653488	-40.0862	0	0
	ENSG00000116962.15	NID1	4811	750.736	-2.61861	0.133066	-19.6791	3.25832e-86	1.43313e-84
	ENSG00000204103.4	MAFB	9935	25584.8	-2.61359	0.0551908	-47.3555	0	0
	ENSG00000205609.12	EIF3CL	728689	215.713	-2.60746	0.1895	-13.7597	4.45328e-43	7.74088e-42
	ENSG00000148965.10	SAA4	6291	118.34	-2.60453	0.318287	-8.18295	2.76984e-16	1.69673e-15
	ENSG00000169550.14	MUC15	143662	79.8016	-2.59527	0.306099	-8.47854	2.28028e-17	1.47634e-16
	ENSG00000287074.1	NA	NA	79.6629	-2.56996	0.436947	-5.88162	4.06259e-09	1.53223e-08
	ENSG00000272234.1	NA	NA	807.005	-2.56611	0.137644	-18.6431	1.43666e-77	5.34517e-76
	ENSG00000166535.20	A2ML1	144568	10480.4	-2.5633	0.0713962	-35.9024	2.8001e-282	9.50635e-280
	ENSG00000236552.2	RPL13AP5	728658	2335.6	-2.55933	0.0762609	-33.5602	6.38918e-247	1.71388e-244
	ENSG00000198542.14	ITGBL1	9358	35.3351	-2.55441	0.511097	-4.9979	5.79584e-07	1.79826e-06
	ENSG00000226221.1	RPL26P19	441073	138.568	-2.54405	0.260978	-9.74815	1.87862e-22	1.56513e-21
	ENSG00000152086.9	TUBA3E	112714	324.039	-2.54036	0.198852	-12.7751	2.25762e-37	3.3055e-36
	ENSG00000272320.1	NA	NA	82.002	-2.52725	0.386885	-6.53229	6.47708e-11	2.8391e-10
	ENSG00000284020.1	MIR4697	100616119	57.2609	-2.52715	0.419515	-6.02398	1.70176e-09	6.63125e-09
	ENSG00000254131.1	NA	NA	48.6286	-2.51061	0.634454	-3.95712	7.58578e-05	0.000187513
	ENSG00000258376.2	NA	NA	164.992	-2.50046	0.290277	-8.61406	7.0519e-18	4.69148e-17
	ENSG00000162366.8	PDZK1IP1	10158	3160.15	-2.5002	0.0691349	-36.1641	2.2308e-286	8.07845e-284
	ENSG00000267034.1	NA	NA	167.405	-2.49035	0.22654	-10.9929	4.13226e-28	4.35431e-27
	ENSG00000156689.7	GLYATL2	219970	45.3925	-2.48384	0.455034	-5.45858	4.79949e-08	1.65136e-07
	ENSG00000240207.7	NA	NA	345.529	-2.47974	0.15096	-16.4265	1.23539e-60	3.30981e-59
	ENSG00000163218.15	PGLYRP4	57115	96.6555	-2.47512	0.291647	-8.4867	2.12592e-17	1.37804e-16
	ENSG00000076344.16	RGS11	8786	693.97	-2.46985	0.116352	-21.2274	5.33667e-100	2.92079e-98
	ENSG00000181754.7	AMIGO1	57463	104.875	-2.46216	0.273168	-9.01337	1.99828e-19	1.43913e-18
	ENSG00000276410.3	H2BC3	3018	28.6049	-2.45706	0.741271	-3.31465	0.000917574	0.00195385
	ENSG00000242732.4	RTL5	340526	230.627	-2.45153	0.209354	-11.7099	1.13351e-31	1.38364e-30
	ENSG00000198865.10	CCDC152	100129792	5579.64	-2.44683	0.0841552	-29.0752	7.38213e-186	1.13758e-183
	ENSG00000249609.1	NA	NA	145.637	-2.44462	0.371751	-6.57598	4.8334e-11	2.13934e-10
	ENSG00000284693.1	LINC02606	100506022	62.4608	-2.44344	0.394521	-6.19343	5.88689e-10	2.38106e-09
	ENSG00000250722.6	SELENOP	6414	7486.46	-2.43934	0.075865	-32.1537	7.83567e-227	1.79214e-224
	ENSG00000197479.7	PCDHB11	56125	185.319	-2.43925	0.199858	-12.2049	2.92662e-34	3.87742e-33
	ENSG00000233830.2	NA	NA	105.293	-2.43217	0.288602	-8.42739	3.53452e-17	2.26409e-16
	ENSG00000286337.1	NA	NA	76.3745	-2.4209	0.383507	-6.31252	2.74524e-10	1.14138e-09
	ENSG00000284175.1	MIR4763	100616143	172.689	-2.40611	0.25471	-9.44644	3.50553e-21	2.73102e-20
	ENSG00000257256.1	NA	NA	27.9806	-2.40509	0.605101	-3.97469	7.04721e-05	0.000174876
	ENSG00000197142.10	ACSL5	51703	332.482	-2.40256	0.160063	-15.0101	6.30815e-51	1.33071e-49
	ENSG00000105204.14	DYRK1B	9149	1017.88	-2.39212	0.113791	-21.022	4.12716e-98	2.15048e-96
	ENSG00000197594.13	ENPP1	5167	3258.49	-2.3902	0.0995845	-24.0017	2.66787e-127	2.2125e-125
	ENSG00000166104.15	NA	NA	61.2935	-2.38357	0.429684	-5.54727	2.90164e-08	1.0182e-07
	ENSG00000158764.7	ITLN2	142683	127.45	-2.37541	0.27023	-8.79033	1.49116e-18	1.03152e-17
	ENSG00000196205.8	NA	NA	9923.74	-2.36495	0.0491856	-48.0821	0	0
	ENSG00000143416.21	SELENBP1	8991	5719.88	-2.3595	0.0522819	-45.1303	0	0
	ENSG00000224689.9	NA	NA	220.219	-2.35843	0.231972	-10.1669	2.78696e-24	2.49403e-23
	ENSG00000259828.1	NA	NA	149.65	-2.35826	0.295651	-7.97651	1.50525e-15	8.81803e-15
	ENSG00000236915.2	NA	NA	37.7501	-2.35789	0.450664	-5.23203	1.67656e-07	5.48619e-07
	ENSG00000250031.1	NA	NA	33.934	-2.35165	0.592935	-3.96611	7.30542e-05	0.000180933
	ENSG00000284520.1	MIRLET7B	406884	96.1805	-2.34611	0.328752	-7.13642	9.57954e-13	4.70702e-12
	ENSG00000271774.1	NA	NA	249.595	-2.33394	0.184795	-12.6299	1.44493e-36	2.05045e-35
	ENSG00000282121.1	NA	NA	141.386	-2.33351	0.261449	-8.92529	4.44522e-19	3.15434e-18
	ENSG00000184985.16	SORCS2	57537	663.956	-2.3298	0.123369	-18.8849	1.51944e-79	5.88494e-78
	ENSG00000287169.1	NA	NA	49.76	-2.31869	0.517695	-4.47887	7.50399e-06	2.07782e-05
	ENSG00000100767.16	PAPLN	89932	2159.26	-2.31413	0.0849252	-27.2491	1.70436e-163	2.15305e-161
	ENSG00000106066.15	CPVL	54504	539.731	-2.30244	0.184703	-12.4656	1.14974e-35	1.58211e-34
	ENSG00000089101.18	CFAP61	26074	158.889	-2.29797	0.205424	-11.1864	4.75129e-29	5.24307e-28
	ENSG00000115896.16	PLCL1	5334	291.774	-2.29509	0.208615	-11.0016	3.75511e-28	3.96073e-27
	ENSG00000143365.19	RORC	6097	240.406	-2.29032	0.182667	-12.5382	4.61408e-36	6.45555e-35
	ENSG00000214485.6	RPL7P1	6174	553.576	-2.28159	0.172923	-13.1943	9.46684e-40	1.47558e-38
	ENSG00000232934.8	NA	NA	74.7463	-2.27868	0.351112	-6.48988	8.59023e-11	3.72478e-10
	ENSG00000050438.17	SLC4A8	9498	754.102	-2.27708	0.148206	-15.3643	2.8418e-53	6.38537e-52
	ENSG00000164619.10	BMPER	168667	101.918	-2.26656	0.253405	-8.94443	3.73879e-19	2.65913e-18
	ENSG00000146677.7	RPL32P18	644907	117.733	-2.26179	0.255498	-8.85248	8.5599e-19	5.99193e-18
	ENSG00000234287.1	NA	NA	125.464	-2.26007	0.282486	-8.00063	1.2378e-15	7.2866e-15
	ENSG00000156414.19	TDRD9	122402	339.76	-2.25345	0.208129	-10.8272	2.55947e-27	2.60845e-26
	ENSG00000230897.1	RPS18P12	388339	80.641	-2.24898	0.313449	-7.17495	7.23327e-13	3.58251e-12
	ENSG00000286480.1	NA	NA	107.054	-2.24344	0.284069	-7.89751	2.84531e-15	1.64117e-14
	ENSG00000268894.7	PLCE1-AS1	100128054	69.8287	-2.24182	0.326996	-6.85581	7.09081e-12	3.30196e-11
	ENSG00000109101.7	FOXN1	8456	142.725	-2.23075	0.321958	-6.9287	4.24711e-12	2.00611e-11
	ENSG00000224940.8	PRRT4	401399	70.1071	-2.22625	0.315694	-7.05192	1.76465e-12	8.55092e-12
	ENSG00000129151.9	BBOX1	8424	3279.74	-2.22208	0.0680232	-32.6665	4.67794e-234	1.15503e-231
	ENSG00000275395.6	FCGBP	8857	181.618	-2.21249	0.252347	-8.76766	1.82414e-18	1.25626e-17
	ENSG00000164867.11	NOS3	4846	103.785	-2.21244	0.269886	-8.19768	2.45065e-16	1.5046e-15
	ENSG00000271894.1	NA	NA	42.7936	-2.21	0.477097	-4.63217	3.61846e-06	1.03668e-05
	ENSG00000162777.17	DENND2D	79961	2064.33	-2.20966	0.0665878	-33.1841	1.82384e-241	4.77452e-239
	ENSG00000221890.4	NPTXR	23467	524.31	-2.20456	0.122059	-18.0614	6.41994e-73	2.14274e-71
	ENSG00000287902.1	NA	NA	878.095	-2.19868	0.11263	-19.5213	7.23743e-85	3.09557e-83
	ENSG00000167754.13	KLK5	25818	1593.1	-2.1977	0.0998459	-22.0109	2.26446e-107	1.39779e-105
	ENSG00000198732.10	SMOC1	64093	723.841	-2.1858	0.121074	-18.0534	7.41878e-73	2.47232e-71
	ENSG00000226415.1	NA	NA	107.14	-2.18098	0.24564	-8.87878	6.75972e-19	4.74863e-18
	ENSG00000285744.1	NA	NA	90.4385	-2.18046	0.363852	-5.9927	2.06382e-09	7.9763e-09
	ENSG00000235427.1	NA	NA	133.693	-2.1757	0.351359	-6.19225	5.9313e-10	2.39813e-09
	ENSG00000137673.9	MMP7	4316	289.078	-2.17488	0.158868	-13.6899	1.16693e-42	2.00434e-41
	ENSG00000260409.1	NA	NA	104.551	-2.1612	0.369893	-5.84277	5.13411e-09	1.91904e-08
	ENSG00000259540.1	LOC102723335	102723335	65.5	-2.15779	0.417653	-5.16647	2.38559e-07	7.69167e-07
	ENSG00000286901.1	NA	NA	77.7656	-2.14001	0.306997	-6.97079	3.15175e-12	1.50211e-11
	ENSG00000055813.6	CCDC85A	114800	92.1629	-2.13341	0.283634	-7.5217	5.40697e-14	2.88797e-13
	ENSG00000258944.1	NA	NA	322.459	-2.13277	0.172512	-12.3631	4.14029e-35	5.619e-34
	ENSG00000226237.2	GAS1RR	100506834	242.944	-2.13194	0.204777	-10.4111	2.20769e-25	2.08741e-24
	ENSG00000164120.14	HPGD	3248	887.778	-2.13107	0.118781	-17.9413	5.61605e-72	1.83773e-70
	ENSG00000265787.2	CYP4F35P	284233	64.6679	-2.12536	0.377956	-5.62329	1.87351e-08	6.66463e-08
	ENSG00000112096.18	SOD2	6648	53710.3	-2.1252	0.0538818	-39.4419	0	0
	ENSG00000241741.1	RPL7AP30	441034	47.1803	-2.12318	0.427834	-4.96263	6.95438e-07	2.14272e-06
	ENSG00000254332.1	NA	NA	38.2034	-2.11511	0.450934	-4.69051	2.72528e-06	7.90164e-06
	ENSG00000256969.2	NA	NA	213.174	-2.1096	0.251586	-8.3852	5.06408e-17	3.21262e-16
	ENSG00000071242.12	RPS6KA2	6196	2306.2	-2.1094	0.0806986	-26.1392	1.30691e-150	1.46374e-148
	ENSG00000244313.3	NA	NA	630.881	-2.10449	0.115103	-18.2835	1.12002e-74	3.90623e-73
	ENSG00000244558.6	NA	NA	67.4549	-2.10324	0.338877	-6.2065	5.41771e-10	2.19824e-09
	ENSG00000113494.17	PRLR	5618	95.8666	-2.09781	0.827209	-2.53601	0.0112123	0.0198583
	ENSG00000232316.2	LINC02518	105377957	360.447	-2.0921	0.165439	-12.6458	1.18032e-36	1.68281e-35
	ENSG00000141338.14	ABCA8	10351	140.454	-2.09207	0.304642	-6.8673	6.54285e-12	3.05136e-11
	ENSG00000228113.7	NA	NA	253.965	-2.09036	0.172629	-12.109	9.46763e-34	1.23225e-32
	ENSG00000231340.1	NA	NA	187.024	-2.08417	0.30256	-6.88847	5.6397e-12	2.64094e-11
	ENSG00000219201.4	NA	NA	63.0301	-2.07686	0.337381	-6.15582	7.46889e-10	2.99638e-09
	ENSG00000167183.3	PRR15L	79170	2932.55	-2.07637	0.0680891	-30.4948	3.05168e-204	5.572e-202
	ENSG00000136059.14	VILL	50853	540.942	-2.07487	0.151722	-13.6755	1.42232e-42	2.43916e-41
	ENSG00000274878.1	NA	NA	60.4775	-2.07039	0.432157	-4.79083	1.66092e-06	4.92608e-06
	ENSG00000204196.5	NA	NA	745.111	-2.06769	0.12026	-17.1936	2.96657e-66	8.81774e-65
	ENSG00000287355.1	NA	NA	40.1915	-2.06659	0.568881	-3.63272	0.000280444	0.00064352
	ENSG00000154258.17	ABCA9	10350	150.927	-2.06229	0.298953	-6.89837	5.26029e-12	2.46965e-11
	ENSG00000178809.11	TRIM73	375593	115.684	-2.06065	0.268045	-7.6877	1.49807e-14	8.2489e-14
	ENSG00000283294.1	NA	NA	119.399	-2.06036	0.252743	-8.15198	3.58014e-16	2.17341e-15
	ENSG00000115594.12	IL1R1	3554	6625.14	-2.05983	0.0654722	-31.4612	2.95367e-217	6.35419e-215
	ENSG00000166589.13	CDH16	1014	304.807	-2.05667	0.158636	-12.9647	1.93926e-38	2.92004e-37
	ENSG00000251584.2	NA	NA	38.0686	-2.05169	0.411927	-4.98071	6.3353e-07	1.95948e-06
	ENSG00000127954.12	STEAP4	79689	810.872	-2.04916	0.145899	-14.0451	8.25412e-45	1.50331e-43
	ENSG00000259628.1	NA	NA	56.9402	-2.04605	0.389375	-5.25471	1.48261e-07	4.88018e-07
	ENSG00000230409.3	NA	NA	94.8483	-2.044	0.353421	-5.78349	7.31664e-09	2.7e-08
	ENSG00000248846.3	NA	NA	52.1441	-2.04321	0.382623	-5.34001	9.29437e-08	3.11792e-07
	ENSG00000276542.1	NA	NA	98.6861	-2.04048	0.345302	-5.90926	3.43639e-09	1.30421e-08
	ENSG00000140297.13	GCNT3	9245	385.897	-2.03569	0.188105	-10.8221	2.70605e-27	2.75396e-26
	ENSG00000237732.9	CT75	440934	220.114	-2.02799	0.258716	-7.83868	4.55317e-15	2.58576e-14
	ENSG00000267648.1	NA	NA	51.3644	-2.02761	0.405679	-4.99805	5.7912e-07	1.79708e-06
	ENSG00000279255.1	NA	NA	115.86	-2.02598	0.27455	-7.3793	1.59125e-13	8.21415e-13
	ENSG00000237506.3	RPSAP15	220885	88.7844	-2.02596	0.309607	-6.54364	6.00394e-11	2.63809e-10
	ENSG00000231683.6	LOC101927136	101927136	61.933	-2.02381	0.395875	-5.11225	3.18345e-07	1.01348e-06
	ENSG00000187952.9	NA	NA	75.3661	-2.02095	0.343899	-5.87658	4.1884e-09	1.57886e-08
	ENSG00000016602.9	CLCA4	22802	369.231	-2.02062	0.15404	-13.1175	2.61499e-39	4.04115e-38
	ENSG00000146722.11	LOC541473	541473	70.3069	-2.02049	0.346628	-5.82899	5.57628e-09	2.07931e-08
	ENSG00000204176.14	SYT15	83849	548.707	-2.01955	0.133792	-15.0946	1.75644e-51	3.75628e-50
	ENSG00000270629.6	NBPF14	25832	3045.99	-2.01842	0.0923021	-21.8675	5.29698e-106	3.12752e-104
	ENSG00000279384.1	NA	NA	176.781	-2.01756	0.332904	-6.06049	1.35704e-09	5.33581e-09
	ENSG00000186583.12	SPATC1	375686	314.018	-2.01058	0.275629	-7.29451	2.99752e-13	1.52173e-12
	ENSG00000158445.10	KCNB1	3745	5814.29	-2.00742	0.0818954	-24.512	1.09943e-132	9.75034e-131
	ENSG00000169116.11	PARM1	25849	271.663	-2.00665	0.194135	-10.3364	4.82506e-25	4.46313e-24
	ENSG00000285704.1	NA	NA	83.1896	-2.00631	0.371738	-5.39711	6.77214e-08	2.29914e-07
	ENSG00000225764.2	P3H2-AS1	101929152	75.621	-2.00496	0.315228	-6.36036	2.01285e-10	8.46268e-10
	ENSG00000086696.11	HSD17B2	3294	30.0011	-2.00247	0.546254	-3.66582	0.000246545	0.000569826
	ENSG00000167693.17	NXN	64359	3823.26	-2.00146	0.0557034	-35.9306	1.01698e-282	3.56404e-280
	ENSG00000170323.9	FABP4	2167	82.9644	-1.99424	0.365065	-5.4627	4.68939e-08	1.61501e-07
	ENSG00000137872.16	SEMA6D	80031	4425.12	-1.99147	0.0735362	-27.0815	1.62842e-161	2.03347e-159
	ENSG00000210127.1	NA	NA	4974.28	-1.98802	0.0792126	-25.0972	5.33055e-139	5.07992e-137
	ENSG00000179846.9	NKPD1	284353	3970.44	-1.98653	0.149181	-13.3162	1.86336e-40	2.97481e-39
	ENSG00000234076.1	TPRG1-AS1	100874043	548.048	-1.98457	0.132123	-15.0206	5.37821e-51	1.13675e-49
	ENSG00000236404.10	VLDLR-AS1	401491	245.157	-1.98425	0.168857	-11.7511	6.9738e-32	8.54634e-31
	ENSG00000163216.7	SPRR2D	6703	483.953	-1.98175	0.153115	-12.9428	2.57921e-38	3.87023e-37
	ENSG00000169507.9	SLC38A11	151258	230.15	-1.98095	0.198216	-9.99386	1.62137e-23	1.41029e-22
	ENSG00000236801.1	RPL24P8	100270964	88.9856	-1.97772	0.271581	-7.28225	3.28305e-13	1.66203e-12
	ENSG00000271425.9	NBPF10	100132406	3270.12	-1.97477	0.102229	-19.3171	3.85516e-83	1.58646e-81
	ENSG00000237350.1	NA	NA	83.6518	-1.97044	0.272853	-7.22163	5.13693e-13	2.56941e-12
	ENSG00000231187.3	LOC102724593	102724593	531.274	-1.97025	0.129586	-15.2042	3.31531e-52	7.21794e-51
	ENSG00000110002.16	VWA5A	4013	1009.4	-1.96455	0.114441	-17.1665	4.73426e-66	1.40144e-64
	ENSG00000258427.3	NA	NA	35.8307	-1.96158	0.486169	-4.03477	5.46556e-05	0.000137544
	ENSG00000214389.2	RPS3AP26	644972	541.666	-1.96049	0.114421	-17.134	8.28079e-66	2.44463e-64
	ENSG00000188039.14	NWD1	284434	1950.54	-1.95748	0.0745987	-26.2402	9.25509e-152	1.05839e-149
	ENSG00000213178.3	NA	NA	116.039	-1.95615	0.274681	-7.12154	1.06726e-12	5.23111e-12
	ENSG00000250280.2	NA	NA	79.6854	-1.95421	0.416161	-4.69581	2.65554e-06	7.70459e-06
	ENSG00000273259.3	NA	NA	112682	-1.94785	0.0352905	-55.1948	0	0
	ENSG00000263266.2	RPS7P1	388363	519.11	-1.94745	0.127746	-15.2447	1.7868e-52	3.91366e-51
	ENSG00000234797.5	RPS3AP6	145767	1095.79	-1.94725	0.0856472	-22.7358	1.98477e-114	1.40472e-112
	ENSG00000196136.17	SERPINA3	12	113291	-1.94689	0.0351921	-55.3218	0	0
	ENSG00000269495.1	NA	NA	269.793	-1.94683	0.173321	-11.2325	2.82412e-29	3.13554e-28
	ENSG00000283529.1	NA	NA	682.661	-1.93839	0.144581	-13.407	5.50531e-41	8.96696e-40
	ENSG00000125735.10	TNFSF14	8740	225.256	-1.93787	0.190004	-10.1991	2.00155e-24	1.80231e-23
	ENSG00000235142.10	LINC02532	100422737	68.6145	-1.93671	0.385796	-5.02004	5.16598e-07	1.6095e-06
	ENSG00000213740.2	NA	NA	44.4965	-1.93553	0.40694	-4.75629	1.97178e-06	5.80527e-06
	ENSG00000232150.3	NA	NA	53.324	-1.93507	0.418735	-4.62122	3.81483e-06	1.0905e-05
	ENSG00000087495.17	PHACTR3	116154	280.852	-1.92891	0.201976	-9.55015	1.29507e-21	1.02924e-20
	ENSG00000137970.7	RPL7P9	653702	684.12	-1.92738	0.116875	-16.4909	4.26431e-61	1.14956e-59
	ENSG00000175264.8	CHST1	8534	67.2186	-1.92693	0.30404	-6.33777	2.33119e-10	9.74641e-10
	ENSG00000286266.1	NA	NA	89.7023	-1.92356	0.424955	-4.52649	5.99705e-06	1.67831e-05
	ENSG00000123096.11	SSPN	8082	49.2806	-1.92103	0.400405	-4.79772	1.60479e-06	4.76546e-06
	ENSG00000284627.1	NA	NA	27.7544	-1.91952	0.630554	-3.04418	0.00233317	0.00466076
	ENSG00000232472.1	EEF1B2P3	644820	329.798	-1.91724	0.151802	-12.6298	1.44573e-36	2.05045e-35
	ENSG00000138316.11	ADAMTS14	140766	830.925	-1.91101	0.148222	-12.8929	4.93833e-38	7.35939e-37
	ENSG00000172794.20	RAB37	326624	56.5419	-1.9107	0.391426	-4.8814	1.05338e-06	3.19127e-06
	ENSG00000225031.1	NA	NA	184.924	-1.9074	0.215735	-8.84139	9.45334e-19	6.60457e-18
	ENSG00000237975.7	FLG-AS1	339400	548.477	-1.90677	0.165599	-11.5144	1.1164e-30	1.30696e-29
	ENSG00000147852.16	VLDLR	7436	959.332	-1.90566	0.0925123	-20.5989	2.80505e-94	1.38518e-92
	ENSG00000143867.7	OSR1	130497	189.056	-1.90162	0.20363	-9.33861	9.76032e-21	7.47523e-20
	ENSG00000254612.2	DNAJB6P1	387820	123.481	-1.90042	0.260796	-7.287	3.16925e-13	1.60741e-12
	ENSG00000223576.2	NA	NA	24.0544	-1.89851	0.715038	-2.65512	0.00792796	0.0144682
	ENSG00000124107.5	SLPI	6590	21307.3	-1.89777	0.0645871	-29.3832	9.01125e-190	1.43968e-187
	ENSG00000212802.4	RPL15P3	653232	436.217	-1.89538	0.134037	-14.1407	2.13191e-45	3.92894e-44
	ENSG00000076641.4	PAG1	55824	111.776	-1.89354	0.269339	-7.03033	2.06041e-12	9.93091e-12
	ENSG00000083067.22	TRPM3	80036	60.1242	-1.89332	0.30935	-6.12033	9.33795e-10	3.7208e-09
	ENSG00000204624.8	DISP3	57540	150.725	-1.89165	0.330441	-5.72464	1.03653e-08	3.78009e-08
	ENSG00000260412.1	NA	NA	102.379	-1.89062	0.278735	-6.78287	1.1781e-11	5.41063e-11
	ENSG00000171451.14	DSEL	92126	270.853	-1.88963	0.186055	-10.1563	3.10631e-24	2.77411e-23
	ENSG00000170465.10	KRT6C	286887	1767.68	-1.88931	0.0863591	-21.8774	4.26384e-106	2.52438e-104
	ENSG00000257531.2	NA	NA	51.7014	-1.88917	0.417474	-4.52525	6.03236e-06	1.6871e-05
	ENSG00000172243.17	CLEC7A	64581	302.368	-1.88698	0.148741	-12.6864	7.03886e-37	1.00951e-35
	ENSG00000226925.1	NA	NA	171.241	-1.88675	0.240296	-7.85177	4.10193e-15	2.33683e-14
	ENSG00000171722.13	SPATA46	284680	265.636	-1.88457	0.205963	-9.15006	5.69036e-20	4.20116e-19
	ENSG00000044524.11	EPHA3	2042	435.489	-1.88388	0.142363	-13.233	5.66007e-40	8.89884e-39
	ENSG00000153930.12	ANKFN1	162282	118.638	-1.8806	0.302182	-6.2234	4.86506e-10	1.98141e-09
	ENSG00000244371.2	NA	NA	38.5539	-1.87873	0.524151	-3.58434	0.000337937	0.000767904
	ENSG00000089847.12	ANKRD24	170961	74.6468	-1.8787	0.308317	-6.0934	1.10537e-09	4.37476e-09
	ENSG00000176533.13	GNG7	2788	129.366	-1.87066	0.324704	-5.76112	8.35586e-09	3.07098e-08
	ENSG00000091128.13	LAMB4	22798	72.2573	-1.86887	0.294381	-6.34848	2.1745e-10	9.10885e-10
	ENSG00000251442.6	NA	NA	514.737	-1.86599	0.154255	-12.0968	1.0982e-33	1.42628e-32
	ENSG00000274238.1	NA	NA	201.78	-1.859	0.186446	-9.97075	2.04673e-23	1.77318e-22
	ENSG00000134321.12	RSAD2	91543	56.618	-1.85832	0.406086	-4.57618	4.73546e-06	1.33765e-05
	ENSG00000167723.14	TRPV3	162514	426.601	-1.85758	0.158956	-11.6861	1.50132e-31	1.82035e-30
	ENSG00000279412.1	NA	NA	218.908	-1.85596	0.22683	-8.18218	2.78746e-16	1.70704e-15
	ENSG00000234367.1	NA	NA	97.0537	-1.85462	0.354494	-5.23175	1.67911e-07	5.4937e-07
	ENSG00000162630.6	B3GALT2	8707	81.5661	-1.85209	0.451101	-4.1057	4.03091e-05	0.000102943
	ENSG00000213970.4	RPS15P7	100271361	56.8278	-1.85018	0.413143	-4.47831	7.5237e-06	2.08301e-05
	ENSG00000264943.1	NA	NA	33.7689	-1.84489	0.540703	-3.41202	0.000644832	0.00140502
	ENSG00000148926.10	ADM	133	4434.87	-1.843	0.0724419	-25.4411	8.85224e-143	8.86366e-141
	ENSG00000096006.11	CRISP3	10321	83.4267	-1.84056	0.31451	-5.85214	4.85297e-09	1.81771e-08
	ENSG00000285441.1	NA	NA	18711.5	-1.83867	0.045745	-40.194	0	0
	ENSG00000205584.6	NA	NA	57.3761	-1.83062	0.458015	-3.99686	6.41895e-05	0.000160109
	ENSG00000241112.1	NA	NA	146.548	-1.83031	0.306983	-5.96227	2.48764e-09	9.5514e-09
	ENSG00000242071.3	RPL7AP6	326310	958.298	-1.83025	0.100583	-18.1963	5.5178e-74	1.897e-72
	ENSG00000254598.3	CSNK2A3	283106	80.151	-1.82846	0.350719	-5.21348	1.85332e-07	6.04095e-07
	ENSG00000102854.16	MSLN	10232	57972	-1.82543	0.0537456	-33.9642	7.52827e-253	2.12434e-250
	ENSG00000285280.2	LOC105371664	105371664	448.978	-1.81857	0.192132	-9.46524	2.92881e-21	2.29158e-20
	ENSG00000229638.1	RPL4P4	647276	499.7	-1.81583	0.116943	-15.5275	2.25913e-54	5.24427e-53
	ENSG00000236698.1	NA	NA	87.1275	-1.81409	0.263457	-6.8857	5.75028e-12	2.68924e-11
	ENSG00000225137.1	DYNC1I2P1	728532	69.2395	-1.81341	0.346296	-5.23658	1.63579e-07	5.35601e-07
	ENSG00000168209.5	DDIT4	54541	76951.1	-1.81176	0.0378356	-47.8851	0	0
	ENSG00000216331.2	NA	NA	145.138	-1.81046	0.221371	-8.17839	2.87655e-16	1.75962e-15
	ENSG00000023445.14	BIRC3	330	19846.6	-1.80994	0.0576996	-31.3683	5.47634e-216	1.16657e-213
	ENSG00000115041.13	KCNIP3	30818	2315.83	-1.8095	0.0655691	-27.5968	1.21569e-167	1.61064e-165
	ENSG00000279166.1	NA	NA	41.4462	-1.80943	0.602259	-3.0044	0.00266109	0.00524684
	ENSG00000197182.14	MIRLET7BHG	400931	3769.79	-1.80791	0.210865	-8.57376	1.00163e-17	6.59696e-17
	ENSG00000185479.6	KRT6B	3854	3333.49	-1.80418	0.0717121	-25.1586	1.13784e-139	1.08912e-137
	ENSG00000225407.3	NA	NA	89.993	-1.80371	0.299845	-6.01548	1.79359e-09	6.9666e-09
	ENSG00000262454.4	MIR193BHG	100129781	1103.01	-1.80365	0.120674	-14.9465	1.64096e-50	3.42505e-49
	ENSG00000269926.1	NA	NA	45579	-1.8016	0.0496756	-36.2673	5.31387e-288	1.95695e-285
	ENSG00000235174.1	NA	NA	411.966	-1.79639	0.128492	-13.9806	2.04781e-44	3.67422e-43
	ENSG00000108176.15	DNAJC12	56521	192.98	-1.7924	0.235328	-7.61661	2.60415e-14	1.4167e-13
	ENSG00000213090.2	SCYL2P1	100420110	35.3624	-1.79216	0.458686	-3.90716	9.33885e-05	0.000228054
	ENSG00000129437.10	KLK14	43847	71.8104	-1.79197	0.318135	-5.63275	1.77356e-08	6.3246e-08
	ENSG00000117834.12	SLC5A9	200010	46.7812	-1.79159	0.453641	-3.94935	7.83642e-05	0.000193247
	ENSG00000258768.2	NA	NA	151.605	-1.79158	0.269154	-6.65633	2.80745e-11	1.26086e-10
	ENSG00000231007.5	CDC20P1	157956	58.6116	-1.78959	0.383634	-4.66483	3.08879e-06	8.90332e-06
	ENSG00000116039.13	ATP6V1B1	525	539.062	-1.7876	0.125857	-14.2033	8.73402e-46	1.62477e-44
	ENSG00000159167.12	STC1	6781	40.5874	-1.78628	0.426579	-4.18744	2.82119e-05	7.32712e-05
	ENSG00000176842.15	IRX5	10265	7986.79	-1.78627	0.0486835	-36.6916	9.95992e-295	3.86445e-292
	ENSG00000259581.3	NA	NA	67.5286	-1.78618	0.449316	-3.97532	7.02835e-05	0.000174428
	ENSG00000104863.12	LIN7B	64130	931.782	-1.78456	0.108289	-16.4797	5.13256e-61	1.3802e-59
	ENSG00000127364.3	TAS2R4	50832	59.3123	-1.78025	0.389554	-4.56998	4.87777e-06	1.37713e-05
	ENSG00000228294.6	BMS1P17	101101776	66.2691	-1.77953	0.37115	-4.79465	1.62963e-06	4.83459e-06
	ENSG00000163331.11	DAPL1	92196	54.4892	-1.77717	0.350732	-5.06704	4.04056e-07	1.27108e-06
	ENSG00000267259.1	NA	NA	262.318	-1.77705	0.169482	-10.4852	1.01049e-25	9.7409e-25
	ENSG00000239207.2	NA	NA	23.9155	-1.77138	0.607551	-2.91561	0.00354995	0.00686668
	ENSG00000248445.5	SEMA6A-AS1	101927233	454.076	-1.77084	0.165099	-10.7259	7.69101e-27	7.72586e-26
	ENSG00000182890.5	GLUD2	2747	239.482	-1.76969	0.196097	-9.02457	1.80408e-19	1.30056e-18
	ENSG00000164185.6	ZNF474	133923	145.866	-1.76711	0.277405	-6.37014	1.88853e-10	7.95696e-10
	ENSG00000081277.12	PKP1	5317	317.506	-1.76568	0.174303	-10.1299	4.06889e-24	3.61443e-23
	ENSG00000243715.1	CACNA2D3-AS1	100874237	156.683	-1.76505	0.208316	-8.47294	2.39269e-17	1.54773e-16
	ENSG00000007944.15	MYLIP	29116	1800.5	-1.76351	0.0831473	-21.2094	7.81401e-100	4.24183e-98
	ENSG00000248100.2	NA	NA	51.4824	-1.76279	0.586657	-3.0048	0.00265757	0.00524038
	ENSG00000116035.4	VAX2	25806	530.211	-1.75958	0.123117	-14.2919	2.45677e-46	4.66048e-45
	ENSG00000280587.1	NA	NA	116.321	-1.75865	0.256605	-6.85354	7.20452e-12	3.35418e-11
	ENSG00000248472.8	DDX11L16	727856	29.882	-1.75717	0.526318	-3.3386	0.000842006	0.00180496
	ENSG00000279628.1	NA	NA	134.851	-1.75673	0.341784	-5.13988	2.74907e-07	8.79056e-07
	ENSG00000213553.4	RPLP0P6	220717	1673.36	-1.7551	0.0683911	-25.6626	3.05507e-145	3.16098e-143
	ENSG00000287692.1	NA	NA	411.32	-1.7549	0.210982	-8.31774	8.96544e-17	5.6171e-16
	ENSG00000196208.14	GREB1	9687	10766.1	-1.75273	0.0813871	-21.5357	7.2027e-103	4.09687e-101
	ENSG00000211459.2	NA	NA	8692.4	-1.75021	0.368025	-4.75569	1.97765e-06	5.82019e-06
	ENSG00000226360.5	RPL10AP6	100128936	134.655	-1.74954	0.221786	-7.88842	3.0603e-15	1.76003e-14
	ENSG00000147896.3	IFNK	56832	58.0372	-1.74945	0.371882	-4.70432	2.54709e-06	7.39982e-06
	ENSG00000273183.1	NA	NA	27.5618	-1.74616	0.570952	-3.05833	0.00222578	0.00445812
	ENSG00000265972.6	TXNIP	10628	49834.1	-1.74445	0.0450056	-38.7607	0	0
	ENSG00000210151.2	MIR12136	113219467	7184.19	-1.74312	0.0829486	-21.0144	4.84046e-98	2.51611e-96
	ENSG00000092421.16	SEMA6A	57556	5161.12	-1.74298	0.0705666	-24.6998	1.07544e-134	9.73634e-133
	ENSG00000231579.3	NA	NA	27.8901	-1.74273	0.520401	-3.34882	0.000811567	0.00174574
	ENSG00000166348.18	USP54	159195	4753.43	-1.73921	0.0565558	-30.7521	1.1449e-207	2.18214e-205
	ENSG00000272666.1	KLHDC7B-DT	105373098	60.0101	-1.73806	0.329285	-5.27827	1.30406e-07	4.31141e-07
	ENSG00000120328.6	PCDHB12	56124	316.443	-1.73597	0.155383	-11.1722	5.57983e-29	6.14177e-28
	ENSG00000273272.2	NA	NA	55.38	-1.73566	0.327309	-5.30281	1.14033e-07	3.79552e-07
	ENSG00000183098.11	GPC6	10082	1546.53	-1.73417	0.0754392	-22.9877	6.19005e-117	4.54383e-115
	ENSG00000164929.17	BAALC	79870	49.8042	-1.73335	0.434464	-3.98962	6.61783e-05	0.000164805
	ENSG00000169474.4	SPRR1A	6698	387.478	-1.73197	0.197236	-8.78122	1.61707e-18	1.11755e-17
	ENSG00000259178.1	NA	NA	176.646	-1.73155	0.236441	-7.32336	2.41838e-13	1.23349e-12
	ENSG00000276980.1	NA	NA	59.897	-1.73105	0.329939	-5.24658	1.5495e-07	5.08882e-07
	ENSG00000286951.1	NA	NA	62.8942	-1.72809	0.398488	-4.33661	1.44697e-05	3.8829e-05
	ENSG00000163286.9	ALPG	251	27.599	-1.72755	0.647874	-2.66649	0.00766479	0.0140174
	ENSG00000277758.4	LOC102724488	102724488	404.361	-1.7255	0.156023	-11.0593	1.97711e-28	2.11723e-27
	ENSG00000083814.13	ZNF671	79891	138.469	-1.72291	0.244175	-7.05603	1.71329e-12	8.30389e-12
	ENSG00000240567.1	LINC02067	101243545	721.812	-1.72042	0.116498	-14.7678	2.36459e-49	4.80617e-48
	ENSG00000185518.11	SV2B	9899	760.703	-1.72017	0.129386	-13.2949	2.47843e-40	3.93649e-39
	ENSG00000279652.1	NA	NA	80.2806	-1.71908	0.448847	-3.83	0.000128145	0.00030756
	ENSG00000265533.1	DSEL-AS1	643542	55.0848	-1.71516	0.344119	-4.98421	6.22142e-07	1.92535e-06
	ENSG00000223086.1	RNA5SP155	100873421	49.387	-1.71342	0.433459	-3.9529	7.72105e-05	0.000190597
	ENSG00000274422.1	NA	NA	81.2432	-1.71252	0.387337	-4.42126	9.8126e-06	2.67782e-05
	ENSG00000279662.1	NA	NA	241.557	-1.71227	0.269342	-6.35723	2.05421e-10	8.62822e-10
	ENSG00000188488.14	SERPINA5	5104	1844.39	-1.71166	0.100061	-17.1062	1.3345e-65	3.92368e-64
	ENSG00000257534.1	NA	NA	42.6933	-1.71075	0.528143	-3.23918	0.00119874	0.00250909
	ENSG00000270640.1	NA	NA	131.684	-1.70923	0.338438	-5.05034	4.41018e-07	1.38215e-06
	ENSG00000264635.1	NA	NA	55.1125	-1.70689	0.582467	-2.93046	0.00338466	0.00656624
	ENSG00000177508.12	IRX3	79191	22308	-1.70596	0.0376646	-45.2934	0	0
	ENSG00000158008.10	EXTL1	2134	264.843	-1.70555	0.264436	-6.44976	1.12027e-10	4.80672e-10
	ENSG00000187486.5	KCNJ11	3767	82.1624	-1.70279	0.330398	-5.15376	2.55314e-07	8.19419e-07
	ENSG00000187372.11	PCDHB13	56123	740.451	-1.70088	0.122737	-13.8579	1.14026e-43	2.01756e-42
	ENSG00000209082.1	NA	NA	1840.46	-1.69904	0.103295	-16.4484	8.60837e-61	2.30917e-59
	ENSG00000163347.6	CLDN1	9076	7714.1	-1.69738	0.0660946	-25.6811	1.90092e-145	1.97623e-143
	ENSG00000169896.18	ITGAM	3684	139.183	-1.69671	0.222747	-7.61721	2.59209e-14	1.41049e-13
	ENSG00000181104.7	F2R	2149	1621.08	-1.69259	0.088268	-19.1756	5.91877e-82	2.39039e-80
	ENSG00000179222.17	MAGED1	9500	9207.92	-1.69252	0.0518801	-32.6237	1.89231e-233	4.6198e-231
	ENSG00000280321.1	NA	NA	62.1255	-1.69212	0.450071	-3.75968	0.000170129	0.000401756
	ENSG00000285833.1	NA	NA	36.3086	-1.6918	0.507949	-3.33064	0.00086646	0.00185354
	ENSG00000277695.1	NA	NA	49.8668	-1.69101	0.475062	-3.55956	0.000371475	0.000837631
	ENSG00000101417.12	PXMP4	11264	2088.51	-1.6909	0.0911789	-18.5449	8.96589e-77	3.27964e-75
	ENSG00000198074.10	AKR1B10	57016	3511.25	-1.69077	0.0813588	-20.7816	6.35121e-96	3.23183e-94
	ENSG00000069702.11	TGFBR3	7049	2767	-1.68948	0.091041	-18.5574	7.10963e-77	2.60943e-75
	ENSG00000216866.5	RPS2P55	286444	143.49	-1.68812	0.270765	-6.23463	4.52833e-10	1.84947e-09
	ENSG00000270882.2	H4C14	8370	167.595	-1.6852	0.275545	-6.11585	9.60409e-10	3.82194e-09
	ENSG00000285999.1	NA	NA	112.748	-1.68416	0.345037	-4.88109	1.05503e-06	3.19582e-06
	ENSG00000249138.1	SLED1	643036	39.7959	-1.68287	0.490184	-3.43315	0.000596622	0.00130693
	ENSG00000172974.11	NA	NA	357.904	-1.68237	0.130793	-12.8629	7.28217e-38	1.07858e-36
	ENSG00000256862.3	PARP11-AS1	105369609	31.0166	-1.67875	0.455913	-3.68217	0.000231257	0.000536261
	ENSG00000143502.15	SUSD4	55061	157.404	-1.67824	0.208789	-8.03796	9.13442e-16	5.41683e-15
	ENSG00000249173.6	LINC01093	100506229	105.123	-1.67659	0.257413	-6.51324	7.35467e-11	3.20309e-10
	ENSG00000183960.9	KCNH8	131096	55.8017	-1.67566	0.42666	-3.9274	8.58687e-05	0.000210724
	ENSG00000267745.1	NA	NA	109.398	-1.67307	0.269943	-6.19788	5.72281e-10	2.31685e-09
	ENSG00000267470.6	ZNF571-AS1	100507433	105.29	-1.67251	0.272544	-6.13666	8.42762e-10	3.37043e-09
	ENSG00000224371.6	NA	NA	65.3814	-1.67215	0.314683	-5.31376	1.07388e-07	3.58311e-07
	ENSG00000150893.11	FREM2	341640	1558.69	-1.67182	0.226553	-7.37938	1.59027e-13	8.21133e-13
	ENSG00000084674.14	APOB	338	79.4502	-1.67119	0.322266	-5.18575	2.15148e-07	6.96683e-07
	ENSG00000228513.1	LOC100419679	100419679	28.3687	-1.67111	0.558161	-2.99396	0.00275381	0.00541541
	ENSG00000272732.1	NA	NA	318.15	-1.66876	0.182286	-9.15466	5.45276e-20	4.02848e-19
	ENSG00000160179.18	ABCG1	9619	2045.24	-1.66361	0.0750223	-22.1749	5.99567e-109	3.79808e-107
	ENSG00000210154.1	NA	NA	923.474	-1.66354	0.10708	-15.5354	1.99755e-54	4.65196e-53
	ENSG00000255303.2	NA	NA	180.47	-1.66262	0.218666	-7.60349	2.88257e-14	1.56386e-13
	ENSG00000233757.6	NA	NA	163.476	-1.66211	0.228656	-7.26906	3.62008e-13	1.82796e-12
	ENSG00000259976.3	NA	NA	1380.05	-1.66105	0.145224	-11.4378	2.70607e-30	3.12919e-29
	ENSG00000164398.14	ACSL6	23305	292.673	-1.65801	0.161188	-10.2862	8.13014e-25	7.43797e-24
	ENSG00000175040.6	CHST2	9435	1069.82	-1.65732	0.104016	-15.9333	3.72344e-57	9.2355e-56
	ENSG00000260671.2	NA	NA	65.2515	-1.65607	0.394357	-4.19942	2.67598e-05	6.96832e-05
	ENSG00000287510.1	NA	NA	314.503	-1.65602	0.171589	-9.65105	4.86573e-22	3.95372e-21
	ENSG00000257335.8	MGAM	8972	49.4103	-1.6553	0.361719	-4.57621	4.73484e-06	1.33765e-05
	ENSG00000272279.1	NA	NA	56.7505	-1.65434	0.513397	-3.22234	0.00127149	0.00265082
	ENSG00000261770.1	NA	NA	201.782	-1.65371	0.242007	-6.83332	8.29694e-12	3.8463e-11
	ENSG00000220842.6	RPL21P16	729402	485.542	-1.65361	0.126804	-13.0407	7.17549e-39	1.0918e-37
	ENSG00000217624.2	NA	NA	47.0105	-1.65347	0.355714	-4.64831	3.34669e-06	9.61736e-06
	ENSG00000180447.7	GAS1	2619	2415.68	-1.65295	0.0650165	-25.4235	1.38584e-142	1.38126e-140
	ENSG00000286955.1	NA	NA	104.643	-1.65221	0.247267	-6.68187	2.35916e-11	1.06459e-10
	ENSG00000288076.1	NA	NA	37.4453	-1.6514	0.594865	-2.7761	0.0055016	0.0103184
	ENSG00000259409.1	NA	NA	591.88	-1.65109	0.152915	-10.7975	3.53769e-27	3.59023e-26
	ENSG00000265727.2	RN7SL648P	106479459	79.9144	-1.64892	0.438308	-3.76201	0.000168555	0.000398213
	ENSG00000236581.9	STARD13-AS	100874241	1040.36	-1.64856	0.339935	-4.84964	1.23686e-06	3.71914e-06
	ENSG00000212664.5	RPL17P39	645296	118.046	-1.64762	0.245351	-6.71533	1.87635e-11	8.50958e-11
	ENSG00000135443.8	KRT85	3891	60.152	-1.64656	0.36214	-4.54674	5.44832e-06	1.53165e-05
	ENSG00000286042.1	LCAL1	80078	1629.96	-1.64649	0.0818914	-20.1058	6.56475e-90	3.00926e-88
	ENSG00000101098.12	RIMS4	140730	48.4824	-1.64524	0.481533	-3.41666	0.000633934	0.00138239
	ENSG00000228929.1	RPS13P2	729236	56.4599	-1.64358	0.39627	-4.14762	3.35948e-05	8.6541e-05
	ENSG00000080854.15	IGSF9B	22997	4131.99	-1.64331	0.0672075	-24.4513	4.87587e-132	4.27189e-130
	ENSG00000213598.4	RPL31P4	729646	41.2939	-1.6416	0.426018	-3.85336	0.000116509	0.00028103
	ENSG00000230638.4	LOC100418723	100418723	51.0428	-1.64093	0.378581	-4.33442	1.46145e-05	3.91981e-05
	ENSG00000253720.2	NA	NA	91.962	-1.64091	0.417275	-3.93244	8.40873e-05	0.00020661
	ENSG00000234174.1	NA	NA	37.5994	-1.6383	0.510919	-3.20659	0.0013432	0.00279042
	ENSG00000272168.8	NA	NA	524.278	-1.63795	0.201089	-8.14537	3.78111e-16	2.29166e-15
	ENSG00000227063.5	NA	NA	285.86	-1.63502	0.231392	-7.06602	1.59442e-12	7.74329e-12
	ENSG00000224260.6	NA	NA	2145.24	-1.63383	0.122219	-13.368	9.30267e-41	1.50281e-39
	ENSG00000212443.1	SNORA53	677832	336.392	-1.63284	0.248247	-6.57747	4.78514e-11	2.1197e-10
	ENSG00000259158.4	ADAM20P1	317760	34.91	-1.63226	0.530036	-3.07953	0.0020733	0.00417582
	ENSG00000184226.15	PCDH9	5101	6315.79	-1.63146	0.150532	-10.838	2.27491e-27	2.3228e-26
	ENSG00000284624.1	NA	NA	28.9017	-1.63055	0.603834	-2.70032	0.0069273	0.0127686
	ENSG00000137959.16	IFI44L	10964	711.252	-1.62741	0.126472	-12.8677	6.84258e-38	1.01416e-36
	ENSG00000185736.16	ADARB2	105	89.3821	-1.62739	0.248128	-6.55868	5.4285e-11	2.39008e-10
	ENSG00000235855.3	OR7E145P	390215	48.3373	-1.62639	0.447603	-3.63356	0.000279538	0.000641673
	ENSG00000285480.1	H2BE1	114483833	26.6916	-1.62425	0.584108	-2.78074	0.0054235	0.0101807
	ENSG00000145911.6	N4BP3	23138	375.787	-1.62308	0.162228	-10.005	1.44946e-23	1.26228e-22
	ENSG00000229227.8	NA	NA	100.141	-1.62262	0.298176	-5.44182	5.27396e-08	1.80746e-07
	ENSG00000172123.12	SLFN12	55106	538.895	-1.62041	0.122533	-13.2242	6.3589e-40	9.97589e-39
	ENSG00000186529.16	CYP4F3	4051	3136.42	-1.61933	0.0801745	-20.1976	1.02754e-90	4.81171e-89
	ENSG00000007968.7	E2F2	1870	493.984	-1.61821	0.141842	-11.4086	3.78842e-30	4.35528e-29
	ENSG00000259687.2	NA	NA	92.9469	-1.61704	0.263538	-6.13588	8.46879e-10	3.38502e-09
	ENSG00000135549.15	PKIB	5570	312.138	-1.61583	0.223003	-7.24575	4.30049e-13	2.16049e-12
	ENSG00000285938.1	NA	NA	355.882	-1.61576	0.157042	-10.2888	7.9183e-25	7.24721e-24
	ENSG00000198092.6	TMPRSS11F	389208	73.2425	-1.6157	0.29567	-5.46453	4.64124e-08	1.5997e-07
	ENSG00000167363.14	FN3K	64122	511.316	-1.61528	0.198285	-8.14627	3.75333e-16	2.27609e-15
	ENSG00000231991.4	NA	NA	1360.98	-1.61455	0.0843602	-19.1387	1.20228e-81	4.82867e-80
	ENSG00000205923.3	CEMP1	752014	1063.47	-1.61102	0.0879401	-18.3195	5.77908e-75	2.03184e-73
	ENSG00000146021.15	KLHL3	26249	621.227	-1.60949	0.179638	-8.95962	3.25787e-19	2.32241e-18
	ENSG00000210195.2	NA	NA	2035.45	-1.60947	0.0875073	-18.3924	1.51165e-75	5.40215e-74
	ENSG00000227155.7	NA	NA	69.8724	-1.60934	0.341592	-4.71131	2.46132e-06	7.16212e-06
	ENSG00000181722.16	ZBTB20	26137	2745.45	-1.60878	0.184295	-8.72936	2.56122e-18	1.7511e-17
	ENSG00000287733.1	NA	NA	86.0704	-1.60833	0.318337	-5.05228	4.36565e-07	1.36938e-06
	ENSG00000279568.1	NA	NA	43.4554	-1.60794	0.547534	-2.93669	0.00331731	0.00644421
	ENSG00000179038.8	NA	NA	30.2177	-1.6077	0.517869	-3.10446	0.00190627	0.00386267
	ENSG00000285973.2	NA	NA	491.496	-1.60731	0.432151	-3.71933	0.000199753	0.000467244
	ENSG00000162006.9	MSLNL	401827	3290.07	-1.60724	0.154599	-10.3962	2.58059e-25	2.43047e-24
	ENSG00000203709.12	NA	NA	1713.78	-1.6062	0.24593	-6.53115	6.52675e-11	2.86029e-10
	ENSG00000145103.15	ILDR1	286676	165.284	-1.60574	0.206491	-7.7763	7.46758e-15	4.19157e-14
	ENSG00000205592.14	MUC19	283463	1152.45	-1.6057	0.254758	-6.30283	2.92257e-10	1.21209e-09
	ENSG00000159905.14	ZNF221	7638	119.932	-1.60174	0.265504	-6.03284	1.61108e-09	6.29369e-09
	ENSG00000143631.10	FLG	2312	1060.76	-1.6009	0.151054	-10.5982	3.03716e-26	2.99552e-25
	ENSG00000272141.1	NA	NA	56.9828	-1.59956	0.365709	-4.37385	1.22075e-05	3.29946e-05
	ENSG00000151090.19	THRB	7068	3007.52	-1.59928	0.0840893	-19.0188	1.19216e-80	4.70968e-79
	ENSG00000273691.1	NA	NA	53.7848	-1.59865	0.393534	-4.06229	4.85928e-05	0.000123028
	ENSG00000174125.8	TLR1	7096	544.1	-1.59834	0.145169	-11.0102	3.4114e-28	3.60344e-27
	ENSG00000267882.2	LOC100131496	100131496	180.571	-1.59818	0.222705	-7.17624	7.16569e-13	3.55065e-12
	ENSG00000163141.20	BNIPL	149428	925.779	-1.59632	0.115888	-13.7747	3.61799e-43	6.31418e-42
	ENSG00000259351.1	LOC101928988	101928988	56.4198	-1.59602	0.345952	-4.61342	3.96099e-06	1.13049e-05
	ENSG00000227081.5	NA	NA	769.425	-1.5959	0.165923	-9.61831	6.69188e-22	5.41329e-21
	ENSG00000133321.11	PLAAT4	5920	190.831	-1.59434	0.228532	-6.97647	3.02687e-12	1.44513e-11
	ENSG00000232593.7	NA	NA	832.082	-1.58911	0.165876	-9.5801	9.69529e-22	7.76481e-21
	ENSG00000239282.7	CASTOR1	652968	2346.52	-1.58855	0.0629393	-25.2393	1.48332e-140	1.43243e-138
	ENSG00000214425.8	NA	NA	187.767	-1.5885	0.213571	-7.43782	1.02363e-13	5.36585e-13
	ENSG00000130653.16	PNPLA7	375775	406.693	-1.58806	0.189606	-8.37558	5.49528e-17	3.47501e-16
	ENSG00000254701.3	NA	NA	232.187	-1.58781	0.245728	-6.46166	1.03562e-10	4.45936e-10
	ENSG00000171970.13	ZNF57	126295	1057.8	-1.58761	0.0999353	-15.8864	7.86996e-57	1.93656e-55
	ENSG00000113389.16	NPR3	4883	673.454	-1.5865	0.119833	-13.2392	5.21029e-40	8.21546e-39
	ENSG00000185338.5	SOCS1	8651	412.074	-1.58585	0.149663	-10.5962	3.10444e-26	3.0591e-25
	ENSG00000232633.4	NA	NA	85.909	-1.58565	0.490295	-3.23407	0.00122039	0.00255013
	ENSG00000260059.1	NA	NA	30.531	-1.58556	0.593078	-2.67344	0.00750775	0.0137522
	ENSG00000240666.2	NA	NA	1255.19	-1.58463	0.124041	-12.775	2.26102e-37	3.30824e-36
	ENSG00000167653.5	PSCA	8000	15322.3	-1.58411	0.0529043	-29.9429	5.43985e-197	9.23415e-195
	ENSG00000165072.10	MAMDC2	256691	124.389	-1.58333	0.235212	-6.73151	1.67909e-11	7.63408e-11
	ENSG00000259630.2	NA	NA	42.7604	-1.58312	0.547016	-2.8941	0.00380242	0.00732439
	ENSG00000286846.1	NA	NA	61.6474	-1.58287	0.439302	-3.60316	0.000314376	0.00071646
	ENSG00000264932.3	NA	NA	42.5026	-1.58079	0.435303	-3.63146	0.000281823	0.000646616
	ENSG00000173762.8	CD7	924	165.172	-1.58033	0.251571	-6.28185	3.34557e-10	1.38278e-09
	ENSG00000259953.2	NA	NA	95.3383	-1.57886	0.267316	-5.90633	3.49821e-09	1.32582e-08
	ENSG00000078018.19	MAP2	4133	9364.18	-1.57691	0.0707363	-22.2929	4.33494e-110	2.82852e-108
	ENSG00000138193.15	PLCE1	51196	2205.79	-1.57683	0.0842459	-18.717	3.59666e-78	1.35674e-76
	ENSG00000139239.7	RPL14P1	144581	806.245	-1.5765	0.147078	-10.7188	8.30987e-27	8.32443e-26
	ENSG00000220323.4	H2BC19P	337874	3297.41	-1.57438	0.0562255	-28.0012	1.56893e-172	2.19934e-170
	ENSG00000273413.1	NA	NA	3796.6	-1.57399	0.0891286	-17.6598	8.55864e-70	2.70687e-68
	ENSG00000236345.1	SCAT8	112935969	49.9172	-1.57228	0.439579	-3.57679	0.000347836	0.000788664
	ENSG00000230202.1	NA	NA	435.629	-1.57156	0.174123	-9.02558	1.78745e-19	1.28943e-18
	ENSG00000148832.16	PAOX	196743	62.6738	-1.56978	0.367309	-4.27372	1.9224e-05	5.08708e-05
	ENSG00000288025.1	NA	NA	43.729	-1.56885	0.549765	-2.85367	0.00432169	0.0082522
	ENSG00000256056.1	NA	NA	40.1719	-1.56839	0.456333	-3.43695	0.000588311	0.00129041
	ENSG00000227769.7	NA	NA	91.4967	-1.56633	0.432215	-3.62396	0.000290121	0.000664252
	ENSG00000236710.1	NA	NA	80.073	-1.56553	0.288201	-5.43207	5.5705e-08	1.90458e-07
	ENSG00000255313.2	NA	NA	122.963	-1.56439	0.23674	-6.60805	3.89402e-11	1.73415e-10
	ENSG00000185442.13	FAM174B	400451	177.883	-1.56069	0.260984	-5.98003	2.23102e-09	8.59953e-09
	ENSG00000139219.19	COL2A1	1280	3736.01	-1.56051	0.0775249	-20.1292	4.09622e-90	1.88565e-88
	ENSG00000186204.15	CYP4F12	66002	154.323	-1.55975	0.255133	-6.11348	9.7479e-10	3.87774e-09
	ENSG00000233476.3	NA	NA	861.662	-1.55838	0.109306	-14.2571	4.05076e-46	7.60716e-45
	ENSG00000249007.1	NA	NA	3094.71	-1.55593	0.077017	-20.2024	9.3271e-91	4.37709e-89
	ENSG00000253608.2	LOC101929268	101929268	46.3313	-1.55542	0.423119	-3.67607	0.000236856	0.000548658
	ENSG00000260034.1	LCMT1-AS2	100506655	155.297	-1.55138	0.369534	-4.19822	2.69026e-05	7.00327e-05
	ENSG00000215819.3	KRT18P12	643471	258.387	-1.55129	0.418171	-3.70971	0.000207495	0.00048405
	ENSG00000283796.1	MIR6510	102466658	38047.5	-1.54917	0.0436023	-35.5294	1.72649e-276	5.68381e-274
	ENSG00000140807.7	NKD1	85407	722.63	-1.54903	0.129938	-11.9213	9.16546e-33	1.15716e-31
	ENSG00000284117.1	MIR6883	102465532	101.007	-1.54767	0.273877	-5.65097	1.59542e-08	5.71184e-08
	ENSG00000099860.9	GADD45B	4616	10443.3	-1.54766	0.0618004	-25.043	2.08267e-138	1.97608e-136
	ENSG00000278869.1	NA	NA	224.77	-1.54732	0.190967	-8.10256	5.38159e-16	3.23103e-15
	ENSG00000236212.2	NA	NA	62.868	-1.54704	0.317569	-4.87149	1.10758e-06	3.348e-06
	ENSG00000267102.1	NA	NA	89.7583	-1.54563	0.315765	-4.89487	9.83693e-07	2.98515e-06
	ENSG00000286190.1	LOC728392	728392	76.4911	-1.54542	0.303122	-5.09834	3.42638e-07	1.08652e-06
	ENSG00000197258.5	NA	NA	752.304	-1.54325	0.127038	-12.1479	5.88403e-34	7.72964e-33
	ENSG00000286010.1	NA	NA	4990.16	-1.5432	0.0460537	-33.5087	3.60333e-246	9.54795e-244
	ENSG00000253392.3	NA	NA	1026.94	-1.54305	0.0999196	-15.4429	8.42459e-54	1.92481e-52
	ENSG00000205482.9	SPDYE18	100505767	121.445	-1.54277	0.381503	-4.04392	5.25651e-05	0.000132544
	ENSG00000196167.10	COLCA1	399948	52.7237	-1.54116	0.357543	-4.31041	1.62952e-05	4.34486e-05
	ENSG00000104055.16	TGM5	9333	333.44	-1.54083	0.154333	-9.9838	1.79461e-23	1.55849e-22
	ENSG00000272872.1	NA	NA	122.769	-1.53944	0.237858	-6.4721	9.66499e-11	4.17165e-10
	ENSG00000284772.1	NA	NA	27.6365	-1.53927	0.622153	-2.4741	0.0133574	0.0233397
	ENSG00000166268.11	MYRFL	196446	46.4538	-1.53789	0.355086	-4.33104	1.48406e-05	3.978e-05
	ENSG00000287195.1	NA	NA	88.1359	-1.53539	0.393507	-3.90181	9.54747e-05	0.000232773
	ENSG00000273381.1	NA	NA	92.3536	-1.5347	0.301098	-5.09703	3.45032e-07	1.09363e-06
	ENSG00000148671.14	ADIRF	10974	4180.92	-1.53391	0.0917106	-16.7256	8.5319e-63	2.40755e-61
	ENSG00000154864.12	PIEZO2	63895	73.1067	-1.5326	0.339129	-4.51922	6.2068e-06	1.73344e-05
	ENSG00000257242.8	LINC01619	256021	582.978	-1.5325	0.132897	-11.5315	9.15823e-31	1.07562e-29
	ENSG00000224618.1	NA	NA	64.111	-1.53237	0.450162	-3.40404	0.000663964	0.00144396
	ENSG00000196968.11	FUT11	170384	1977.58	-1.5321	0.0703546	-21.7768	3.84722e-105	2.24108e-103
	ENSG00000224897.8	POT1-AS1	401398	294.923	-1.53056	0.159075	-9.62163	6.47965e-22	5.24552e-21
	ENSG00000162066.15	AMDHD2	51005	3165.25	-1.52798	0.0716018	-21.34	4.82717e-101	2.66205e-99
	ENSG00000279555.1	NA	NA	41.3926	-1.52731	0.579092	-2.63743	0.00835375	0.0151764
	ENSG00000225206.10	MIR137HG	400765	43.4392	-1.52683	0.358124	-4.26341	2.01327e-05	5.31201e-05
	ENSG00000196549.10	MME	4311	22874.4	-1.52642	0.0557745	-27.3677	6.64587e-165	8.54447e-163
	ENSG00000260461.1	NA	NA	451.629	-1.52612	0.14384	-10.6098	2.68295e-26	2.64978e-25
	ENSG00000235449.2	NA	NA	32.4769	-1.52481	0.501987	-3.03755	0.0023851	0.00475271
	ENSG00000261716.2	H2BC20P	337873	5471.93	-1.52319	0.0539031	-28.2579	1.13955e-175	1.62896e-173
	ENSG00000257496.1	NA	NA	18.6677	-1.52247	0.661746	-2.30069	0.0214091	0.0359237
	ENSG00000113805.8	CNTN3	5067	692.003	-1.52094	0.121696	-12.4979	7.66355e-36	1.05925e-34
	ENSG00000115474.7	KCNJ13	3769	82.9711	-1.51994	0.386177	-3.93585	8.29029e-05	0.000203861
	ENSG00000260563.3	NA	NA	108.715	-1.51973	0.248997	-6.10344	1.03813e-09	4.12215e-09
	ENSG00000271882.1	NA	NA	54.1544	-1.51915	0.352319	-4.31185	1.61891e-05	4.31869e-05
	ENSG00000250413.1	NA	NA	37.9355	-1.5185	0.496274	-3.0598	0.00221485	0.00443868
	ENSG00000286670.1	NA	NA	161.693	-1.51801	0.199852	-7.59567	3.06213e-14	1.6592e-13
	ENSG00000255150.2	EID3	493861	229.278	-1.51521	0.293081	-5.16993	2.34184e-07	7.55621e-07
	ENSG00000169271.3	HSPB3	8988	124.72	-1.51318	0.260753	-5.80313	6.50888e-09	2.41051e-08
	ENSG00000281938.2	NA	NA	175.945	-1.51246	0.189167	-7.99536	1.29191e-15	7.59074e-15
	ENSG00000116652.6	NA	NA	155.653	-1.51241	0.24751	-6.11048	9.93302e-10	3.94777e-09
	ENSG00000218175.2	NA	NA	285.007	-1.51153	0.161253	-9.3737	7.00324e-21	5.38642e-20
	ENSG00000137266.14	SLC22A23	63027	4361.51	-1.5111	0.0826362	-18.2862	1.06589e-74	3.72778e-73
	ENSG00000259712.1	NA	NA	154.4	-1.50956	0.282981	-5.33451	9.58048e-08	3.20994e-07
	ENSG00000198406.7	NA	NA	135.717	-1.50886	0.23616	-6.38917	1.66792e-10	7.05895e-10
	ENSG00000180422.3	LINC00304	283860	79.5525	-1.50861	0.288806	-5.22361	1.75467e-07	5.72883e-07
	ENSG00000233998.1	NA	NA	52.829	-1.50695	0.467266	-3.22503	0.00125959	0.00262728
	ENSG00000249500.1	LINC01179	101928151	652.587	-1.50571	0.130505	-11.5375	8.53312e-31	1.00383e-29
	ENSG00000124466.9	LYPD3	27076	11352.7	-1.50385	0.0562013	-26.7582	9.91611e-158	1.20367e-155
	ENSG00000244124.1	NA	NA	51.6144	-1.50198	0.370283	-4.0563	4.98556e-05	0.000126078
	ENSG00000145934.16	TENM2	57451	77.6766	-1.50106	0.318347	-4.71518	2.41501e-06	7.03303e-06
	ENSG00000091651.9	ORC6	23594	329.214	1.50178	0.143243	10.4842	1.02159e-25	9.84352e-25
	ENSG00000197415.12	VEPH1	79674	326.35	1.50442	0.18556	8.10747	5.16857e-16	3.10915e-15
	ENSG00000157927.17	RADIL	55698	33.2688	1.50493	0.449639	3.34698	0.000816959	0.0017563
	ENSG00000178718.6	RPP25	54913	71.0634	1.50812	0.27804	5.4241	5.82458e-08	1.98832e-07
	ENSG00000286231.1	NA	NA	971.264	1.50988	0.106951	14.1175	2.96434e-45	5.44917e-44
	ENSG00000125798.14	FOXA2	3170	31.2931	1.51033	0.534752	2.82436	0.00473751	0.00897285
	ENSG00000287051.1	NA	NA	59.548	1.51107	0.352366	4.28835	1.80005e-05	4.77669e-05
	ENSG00000261359.2	PYCARD-AS1	100652740	1674.98	1.51219	0.0687638	21.991	3.51062e-107	2.14266e-105
	ENSG00000165304.8	MELK	9833	2140.98	1.51319	0.08912	16.9793	1.16923e-64	3.39225e-63
	ENSG00000270641.1	TSIX	9383	8855.49	1.5133	0.26706	5.66651	1.45736e-08	5.23829e-08
	ENSG00000286317.1	NA	NA	53.6713	1.51519	0.471662	3.21244	0.00131614	0.00273788
	ENSG00000151967.18	SCHIP1	29970	2205.04	1.51586	0.0816548	18.5643	6.25325e-77	2.29899e-75
	ENSG00000144712.12	CAND2	23066	145.689	1.51616	0.211272	7.17634	7.16025e-13	3.54877e-12
	ENSG00000231952.3	NA	NA	55.5052	1.51625	0.422287	3.59056	0.000329971	0.000750823
	ENSG00000225762.1	NA	NA	65.0802	1.51649	0.294757	5.1449	2.67667e-07	8.57166e-07
	ENSG00000286048.1	NA	NA	48.5622	1.51691	0.358228	4.2345	2.29065e-05	6.00521e-05
	ENSG00000114315.4	HES1	3280	32443.2	1.51707	0.0495827	30.5967	1.35246e-205	2.51164e-203
	ENSG00000285763.1	NA	NA	24.3244	1.51738	0.491314	3.08842	0.00201226	0.00406077
	ENSG00000170837.3	GPR27	2850	357.235	1.51764	0.124151	12.2241	2.31038e-34	3.06658e-33
	ENSG00000113070.8	HBEGF	1839	1428.11	1.5184	0.0910872	16.6697	2.17601e-62	6.10857e-61
	ENSG00000137563.12	GGH	8836	2842.63	1.5185	0.0676481	22.447	1.36999e-111	9.15909e-110
	ENSG00000287908.1	NA	NA	351.77	1.51853	0.173223	8.76632	1.84594e-18	1.2701e-17
	ENSG00000269050.1	NA	NA	31.1989	1.52024	0.431183	3.52575	0.000422287	0.000943587
	ENSG00000075340.23	ADD2	119	5549.34	1.52064	0.0957603	15.8797	8.76133e-57	2.15103e-55
	ENSG00000087586.17	AURKA	6790	1790.83	1.52078	0.0919233	16.544	1.76896e-61	4.80449e-60
	ENSG00000183876.9	ARSI	340075	21.4201	1.52079	0.464309	3.27539	0.00105517	0.0022259
	ENSG00000235831.7	BHLHE40-AS1	100507582	3904.75	1.52201	0.0581843	26.1584	7.90704e-151	8.90177e-149
	ENSG00000105928.16	GSDME	1687	11564.5	1.52217	0.0402038	37.8612	0	0
	ENSG00000189410.12	SH2D5	400745	233.392	1.52302	0.185743	8.19963	2.41133e-16	1.48088e-15
	ENSG00000138134.12	STAMBPL1	57559	313.737	1.52351	0.201403	7.56449	3.89379e-14	2.09676e-13
	ENSG00000240661.3	NA	NA	617.746	1.52386	0.121127	12.5807	2.69662e-36	3.80221e-35
	ENSG00000075213.11	SEMA3A	10371	455.059	1.52463	0.138232	11.0295	2.75329e-28	2.92679e-27
	ENSG00000152284.5	TCF7L1	83439	1712.53	1.52677	0.0978847	15.5977	7.54964e-55	1.77148e-53
	ENSG00000187994.14	RINL	126432	200.609	1.52726	0.21757	7.01961	2.22495e-12	1.0705e-11
	ENSG00000283815.1	MIR18A	406953	27.0233	1.52823	0.457706	3.33889	0.000841124	0.00180325
	ENSG00000162620.16	LRRIQ3	127255	29.3774	1.52968	0.51508	2.96979	0.00298007	0.00583447
	ENSG00000122592.8	HOXA7	3204	24.5745	1.53078	0.583085	2.62532	0.00865685	0.0156851
	ENSG00000124140.13	SLC12A5	57468	29.1424	1.53217	0.526201	2.91176	0.00359401	0.00694509
	ENSG00000257433.6	RPAP3-DT	105369748	908.916	1.53325	0.0896163	17.1091	1.27028e-65	3.73992e-64
	ENSG00000132031.13	MATN3	4148	499.937	1.53475	0.140594	10.9161	9.6514e-28	9.9955e-27
	ENSG00000232386.9	NA	NA	80.3437	1.53517	0.308629	4.97417	6.55281e-07	2.02416e-06
	ENSG00000117594.10	HSD11B1	3290	65.1141	1.53574	0.34591	4.43971	9.00815e-06	2.46759e-05
	ENSG00000272482.1	NA	NA	542.565	1.53611	0.115354	13.3165	1.85634e-40	2.96577e-39
	ENSG00000201129.1	SNORA58B	109617023	48.079	1.53626	0.422605	3.63522	0.000277743	0.000637929
	ENSG00000130635.15	COL5A1	1289	41.6041	1.53695	0.379609	4.04878	5.14846e-05	0.00012994
	ENSG00000146670.10	CDCA5	113130	750.942	1.53912	0.124522	12.3603	4.28811e-35	5.81599e-34
	ENSG00000261357.1	NA	NA	56.9078	1.53948	0.330145	4.66303	3.11594e-06	8.97921e-06
	ENSG00000177822.8	NA	NA	271.773	1.541	0.211658	7.28064	3.32251e-13	1.68122e-12
	ENSG00000232581.1	NA	NA	1180.41	1.54108	0.0695214	22.167	7.15396e-109	4.51864e-107
	ENSG00000170558.9	CDH2	1000	890.827	1.54209	0.0817161	18.8714	1.96205e-79	7.58567e-78
	ENSG00000129038.16	LOXL1	4016	621.843	1.54329	0.111484	13.8432	1.39874e-43	2.46688e-42
	ENSG00000148803.12	FUOM	282969	708.123	1.54411	0.112119	13.772	3.75759e-43	6.55255e-42
	ENSG00000272674.3	PCDHB16	57717	164.114	1.54503	0.211522	7.30432	2.78677e-13	1.41706e-12
	ENSG00000170689.10	HOXB9	3219	41.4339	1.54585	0.373062	4.14369	3.41762e-05	8.78794e-05
	ENSG00000112759.18	SLC29A1	2030	5192.59	1.54746	0.060146	25.7284	5.63211e-146	5.88339e-144
	ENSG00000156427.8	FGF18	8817	28.5192	1.54766	0.450918	3.43224	0.000598608	0.00131088
	ENSG00000279660.1	NA	NA	50.1853	1.55161	0.507459	3.05761	0.0022311	0.00446837
	ENSG00000136231.14	IGF2BP3	10643	5392.57	1.55316	0.0502526	30.907	9.61409e-210	1.86513e-207
	ENSG00000197934.8	CYYR1-AS1	100996571	19.4068	1.55387	0.595527	2.60924	0.00907443	0.0163653
	ENSG00000167600.14	CYP2S1	29785	84.7519	1.55594	0.328353	4.73863	2.15171e-06	6.29831e-06
	ENSG00000163430.12	FSTL1	11167	12411.4	1.55661	0.0691773	22.5017	3.99266e-112	2.70257e-110
	ENSG00000223969.6	NA	NA	38.8043	1.55869	0.476862	3.26863	0.00108068	0.00227574
	ENSG00000006534.16	ALDH3B1	221	10530.8	1.56034	0.0615471	25.3521	8.52794e-142	8.34663e-140
	ENSG00000188015.10	S100A3	6274	2199.74	1.56136	0.0846473	18.4455	5.66566e-76	2.03814e-74
	ENSG00000115844.11	DLX2	1746	385.733	1.56153	0.166654	9.36985	7.26359e-21	5.58271e-20
	ENSG00000254842.6	NA	NA	224.309	1.56154	0.154406	10.1132	4.82795e-24	4.27821e-23
	ENSG00000277577.1	NA	NA	438.782	1.56157	0.189282	8.25	1.58397e-16	9.78857e-16
	ENSG00000186205.13	MTARC1	64757	1755.83	1.56305	0.111621	14.0032	1.49075e-44	2.68359e-43
	ENSG00000278023.6	RDM1	201299	30.7331	1.56305	0.539928	2.89492	0.00379249	0.0073059
	ENSG00000111186.13	WNT5B	81029	667.98	1.566	0.093981	16.663	2.43643e-62	6.822e-61
	ENSG00000229344.1	MTCO2P12	107075310	25.3482	1.56703	0.431287	3.63338	0.000279735	0.000642028
	ENSG00000127561.15	SYNGR3	9143	258.444	1.56985	0.165144	9.50597	1.98199e-21	1.56145e-20
	ENSG00000145861.9	C1QTNF2	114898	23.4115	1.57002	0.596797	2.63075	0.00851976	0.0154522
	ENSG00000100228.12	RAB36	9609	1393.93	1.57054	0.0811522	19.353	1.92133e-83	7.93664e-82
	ENSG00000135929.9	CYP27A1	1593	89.5339	1.57256	0.246134	6.38906	1.66912e-10	7.06262e-10
	ENSG00000259771.1	NA	NA	35.5134	1.57371	0.414128	3.80005	0.000144665	0.000345036
	ENSG00000129173.13	E2F8	79733	321.962	1.57765	0.140211	11.252	2.2645e-29	2.52842e-28
	ENSG00000065325.13	GLP2R	9340	157.477	1.57782	0.189995	8.30456	1.00193e-16	6.26651e-16
	ENSG00000286379.1	NA	NA	38.2111	1.57826	0.396381	3.98167	6.84335e-05	0.00017007
	ENSG00000255398.3	HCAR3	8843	218.777	1.5784	0.193204	8.16961	3.09394e-16	1.88941e-15
	ENSG00000234663.7	NA	NA	19.8865	1.57843	0.551214	2.86354	0.0041893	0.00801419
	ENSG00000112139.16	MDGA1	266727	147.776	1.57938	0.195912	8.06166	7.52653e-16	4.47922e-15
	ENSG00000142609.18	CFAP74	85452	37.274	1.58105	0.395858	3.99399	6.49704e-05	0.000161945
	ENSG00000251281.1	NA	NA	159.406	1.58194	0.196492	8.05091	8.21786e-16	4.88263e-15
	ENSG00000262152.7	NA	NA	140.586	1.58298	0.19955	7.93278	2.14302e-15	1.24668e-14
	ENSG00000163072.15	NOSTRIN	115677	34.2849	1.58372	0.41454	3.82044	0.000133214	0.000319302
	ENSG00000187123.15	LYPD6	130574	446.349	1.58379	0.115493	13.7133	8.44835e-43	1.46027e-41
	ENSG00000260498.6	NA	NA	23.8422	1.58464	0.689762	2.29737	0.0215976	0.0362094
	ENSG00000183023.18	SLC8A1	6546	31.0867	1.585	0.421003	3.76482	0.000166669	0.000394186
	ENSG00000280357.1	NA	NA	23.2982	1.58629	0.55051	2.8815	0.00395789	0.00760027
	ENSG00000249102.3	NA	NA	80.8956	1.5863	0.300161	5.28482	1.25828e-07	4.16578e-07
	ENSG00000137841.12	PLCB2	5330	79.2784	1.58682	0.28326	5.60198	2.11922e-08	7.5141e-08
	ENSG00000165891.16	E2F7	144455	880.454	1.59019	0.0924948	17.1922	3.0353e-66	9.00971e-65
	ENSG00000183287.14	CCBE1	147372	403.749	1.59655	0.130275	12.2552	1.5764e-34	2.10523e-33
	ENSG00000231840.2	NA	NA	642.832	1.597	0.113202	14.1076	3.41178e-45	6.2558e-44
	ENSG00000102760.13	RGCC	28984	271.719	1.60073	0.145462	11.0044	3.63849e-28	3.83959e-27
	ENSG00000203883.7	SOX18	54345	108.169	1.60176	0.27103	5.90989	3.42343e-09	1.29977e-08
	ENSG00000174327.7	SLC16A13	201232	861.259	1.60182	0.082255	19.4738	1.83242e-84	7.76116e-83
	ENSG00000123685.9	BATF3	55509	106.046	1.60218	0.30784	5.20457	1.94448e-07	6.32859e-07
	ENSG00000183760.11	ACP7	390928	245.038	1.60222	0.15509	10.3309	5.10732e-25	4.71819e-24
	ENSG00000122641.11	INHBA	3624	275.209	1.60223	0.189861	8.43898	3.20119e-17	2.05421e-16
	ENSG00000100558.9	PLEK2	26499	2213.65	1.60278	0.0954144	16.7981	2.51861e-63	7.1535e-62
	ENSG00000169418.10	NPR1	4881	310.4	1.6028	0.167491	9.56945	1.07474e-21	8.57896e-21
	ENSG00000109805.10	NCAPG	64151	1541.08	1.60369	0.0681789	23.5217	2.44478e-122	1.89715e-120
	ENSG00000185697.16	MYBL1	4603	104.666	1.60412	0.303423	5.28674	1.24519e-07	4.12682e-07
	ENSG00000184451.5	CCR10	2826	77.7052	1.60457	0.320519	5.00616	5.55254e-07	1.72696e-06
	ENSG00000163705.13	FANCD2OS	115795	311.295	1.60832	0.156433	10.2812	8.56553e-25	7.82969e-24
	ENSG00000122877.16	EGR2	1959	1281.53	1.60858	0.0997253	16.1302	1.56603e-58	3.97972e-57
	ENSG00000248896.3	LOC102723313	102723313	61.1816	1.60884	0.3279	4.90651	9.27091e-07	2.82245e-06
	ENSG00000109511.12	ANXA10	11199	29.278	1.60895	0.496802	3.23862	0.00120107	0.00251367
	ENSG00000173281.5	PPP1R3B	79660	4217.16	1.61138	0.0607524	26.5238	5.15609e-155	6.15558e-153
	ENSG00000130720.13	FIBCD1	84929	838.551	1.61401	0.137642	11.7262	9.35873e-32	1.14561e-30
	ENSG00000142619.4	PADI3	51702	52.5497	1.61423	0.356519	4.52775	5.96154e-06	1.66902e-05
	ENSG00000256249.1	NA	NA	230.539	1.61804	0.181941	8.89323	5.9359e-19	4.18479e-18
	ENSG00000287269.1	NA	NA	137.286	1.62017	0.325408	4.97887	6.3956e-07	1.97729e-06
	ENSG00000134107.5	BHLHE40	8553	32841.8	1.62554	0.0461223	35.2442	4.20383e-272	1.3633e-269
	ENSG00000178826.11	TMEM139	135932	880.735	1.62681	0.0890213	18.2744	1.32268e-74	4.59092e-73
	ENSG00000234327.8	ZNF232-AS1	101928000	382.104	1.63425	0.158984	10.2793	8.73239e-25	7.97887e-24
	ENSG00000284204.1	MIR19A	406979	28.4219	1.63452	0.492105	3.32149	0.000895379	0.00191033
	ENSG00000286874.1	NA	NA	33.2953	1.63453	0.474906	3.44181	0.000577839	0.0012692
	ENSG00000175287.19	PHYHD1	254295	47.8071	1.63691	0.349085	4.68914	2.7436e-06	7.95052e-06
	ENSG00000230825.2	LOC101927354	101927354	51.1837	1.63879	0.366158	4.47564	7.61839e-06	2.10655e-05
	ENSG00000119698.12	PPP4R4	57718	57.1078	1.63891	0.356405	4.59844	4.25665e-06	1.21011e-05
	ENSG00000244040.7	IL12A-AS1	101928376	53.775	1.64135	0.353953	4.6372	3.53164e-06	1.01274e-05
	ENSG00000052802.13	MSMO1	6307	37956.5	1.64177	0.14564	11.2728	1.78866e-29	2.0033e-28
	ENSG00000163501.7	IHH	3549	110.153	1.64599	0.236106	6.97138	3.13848e-12	1.49644e-11
	ENSG00000143869.7	GDF7	151449	65.1659	1.64873	0.391387	4.21253	2.52522e-05	6.59312e-05
	ENSG00000237027.1	NA	NA	58.2986	1.64886	0.325217	5.07001	3.97789e-07	1.25209e-06
	ENSG00000213085.10	CFAP45	25790	37.3546	1.64993	0.464267	3.55384	0.000379652	0.000854385
	ENSG00000260368.1	NA	NA	109.67	1.65409	0.271471	6.09307	1.10765e-09	4.38221e-09
	ENSG00000109674.4	NEIL3	55247	327.938	1.65487	0.1503	11.0105	3.40255e-28	3.59584e-27
	ENSG00000168490.14	PHYHIP	9796	161.414	1.65782	0.229334	7.22883	4.87182e-13	2.43824e-12
	ENSG00000181773.7	GPR3	2827	34.0696	1.65914	0.593306	2.79643	0.00516708	0.00972711
	ENSG00000267481.1	NA	NA	70.9232	1.66191	0.276898	6.00188	1.95044e-09	7.55288e-09
	ENSG00000126778.12	SIX1	6495	142.573	1.66477	0.25497	6.52927	6.60917e-11	2.89349e-10
	ENSG00000146005.4	PSD2	84249	50.7647	1.6665	0.367479	4.53495	5.76177e-06	1.616e-05
	ENSG00000165197.5	VEGFD	2277	31.5276	1.66956	0.435497	3.8337	0.000126231	0.000303333
	ENSG00000169436.17	COL22A1	169044	81.9145	1.66959	0.318932	5.23493	1.65049e-07	5.40249e-07
	ENSG00000261490.1	NA	NA	442.589	1.66981	0.158484	10.5362	5.88369e-26	5.73792e-25
	ENSG00000075618.18	FSCN1	6624	69767.6	1.66986	0.0491263	33.9912	3.00141e-253	8.58086e-251
	ENSG00000164087.8	POC1A	25886	551.348	1.6715	0.124107	13.4682	2.40708e-41	3.95921e-40
	ENSG00000166341.8	DCHS1	8642	79.6666	1.67253	0.388247	4.30791	1.64802e-05	4.3915e-05
	ENSG00000051341.14	POLQ	10721	550.583	1.67258	0.135017	12.3879	3.03858e-35	4.14193e-34
	ENSG00000198121.13	LPAR1	1902	336.635	1.6759	0.158143	10.5973	3.06572e-26	3.02233e-25
	ENSG00000249889.1	ALG1L11P	106480789	28.7051	1.67801	0.428062	3.92002	8.85399e-05	0.000216888
	ENSG00000109819.9	PPARGC1A	10891	273.094	1.67952	0.222809	7.53795	4.77407e-14	2.55747e-13
	ENSG00000105549.11	THEG	51298	94.0285	1.68182	0.325004	5.17475	2.28212e-07	7.37555e-07
	ENSG00000234284.7	ZNF879	345462	99.6963	1.68344	0.322163	5.22544	1.73741e-07	5.67419e-07
	ENSG00000109576.14	AADAT	51166	673.975	1.68933	0.123666	13.6603	1.75165e-42	2.98977e-41
	ENSG00000171812.13	COL8A2	1296	25.6493	1.68947	0.474679	3.55919	0.000371998	0.000838724
	ENSG00000133101.10	CCNA1	8900	291.328	1.69032	0.196344	8.60895	7.37331e-18	4.9008e-17
	ENSG00000151692.15	RNF144A	9781	205.237	1.69087	0.179445	9.42277	4.39334e-21	3.40923e-20
	ENSG00000197457.10	STMN3	50861	293.277	1.69348	0.167428	10.1147	4.75372e-24	4.21415e-23
	ENSG00000154127.10	UBASH3B	84959	1244.46	1.69602	0.0853157	19.8794	6.14065e-88	2.73971e-86
	ENSG00000276043.5	UHRF1	29128	2377.03	1.69635	0.0872731	19.4373	3.73255e-84	1.56868e-82
	ENSG00000138678.11	GPAT3	84803	28.129	1.6977	0.534841	3.17421	0.00150243	0.00309489
	ENSG00000119121.22	TRPM6	140803	77.976	1.6983	0.260314	6.52405	6.84338e-11	2.9882e-10
	ENSG00000168077.14	SCARA3	51435	3493.37	1.70037	0.0961149	17.691	4.92117e-70	1.56555e-68
	ENSG00000112541.15	PDE10A	10846	49.0047	1.70156	0.479869	3.54588	0.000391299	0.000878957
	ENSG00000160867.15	FGFR4	2264	1828.28	1.70173	0.075465	22.55	1.34421e-112	9.24271e-111
	ENSG00000138061.12	CYP1B1	1545	5075.77	1.70593	0.0682949	24.9789	1.03663e-137	9.70855e-136
	ENSG00000163808.17	KIF15	56992	394.503	1.70607	0.133664	12.7639	2.60709e-37	3.79925e-36
	ENSG00000163040.14	CCDC74A	90557	241.847	1.70704	0.256911	6.64449	3.04272e-11	1.36454e-10
	ENSG00000231982.1	NA	NA	66.454	1.70731	0.311201	5.48621	4.10652e-08	1.42103e-07
	ENSG00000233122.2	CTAGE7P	119437	60.5257	1.70966	0.292862	5.83776	5.29083e-09	1.97592e-08
	ENSG00000177602.5	HASPIN	83903	379.451	1.71206	0.147845	11.5801	5.19784e-31	6.17151e-30
	ENSG00000187122.17	SLIT1	6585	63.6002	1.71211	0.493064	3.47239	0.000515844	0.00114033
	ENSG00000152076.18	CCDC74B	91409	90.7512	1.71554	0.285845	6.00166	1.95304e-09	7.56161e-09
	ENSG00000167508.12	MVD	4597	16312.6	1.71653	0.0737469	23.276	7.76827e-120	5.80031e-118
	ENSG00000164604.12	GPR85	54329	106.483	1.71747	0.295726	5.80766	6.33507e-09	2.34815e-08
	ENSG00000100297.16	MCM5	4174	2447.7	1.71785	0.0742723	23.1291	2.36196e-118	1.75156e-116
	ENSG00000111247.14	RAD51AP1	10635	174.719	1.71797	0.231469	7.42204	1.15333e-13	6.02105e-13
	ENSG00000183598.3	H3C13	653604	991.929	1.71808	0.089003	19.3036	5.00829e-83	2.05321e-81
	ENSG00000035499.13	DEPDC1B	55789	536.387	1.71951	0.120501	14.2697	3.38163e-46	6.3726e-45
	ENSG00000172350.10	ABCG4	64137	41.209	1.72035	0.347878	4.94526	7.60425e-07	2.33666e-06
	ENSG00000144554.10	FANCD2	2177	2021.24	1.7231	0.0628058	27.4353	1.03916e-165	1.35203e-163
	ENSG00000267892.1	NA	NA	75.8456	1.72562	0.313742	5.50012	3.79535e-08	1.31713e-07
	ENSG00000228838.1	NA	NA	170.029	1.72598	0.230475	7.48879	6.95114e-14	3.68018e-13
	ENSG00000094804.12	CDC6	990	731.965	1.72616	0.112371	15.3613	2.97754e-53	6.67658e-52
	ENSG00000149485.19	FADS1	3992	11281.8	1.72832	0.137101	12.6062	1.95134e-36	2.75853e-35
	ENSG00000119403.15	PHF19	26147	2185.09	1.72954	0.083672	20.6705	6.38248e-95	3.1807e-93
	ENSG00000184515.11	BEX5	340542	128.799	1.73155	0.272609	6.35175	2.12879e-10	8.92423e-10
	ENSG00000198417.7	MT1F	4494	601.686	1.73194	0.113395	15.2735	1.14915e-52	2.53489e-51
	ENSG00000280435.1	NA	NA	110.047	1.7339	0.277637	6.24519	4.23272e-10	1.73427e-09
	ENSG00000173391.9	OLR1	4973	458.384	1.73699	0.128802	13.4857	1.89845e-41	3.13924e-40
	ENSG00000109255.11	NMU	10874	759.165	1.73728	0.134065	12.9585	2.10441e-38	3.16433e-37
	ENSG00000230316.7	FEZF1-AS1	154860	99.9239	1.74333	0.234817	7.42423	1.13441e-13	5.92509e-13
	ENSG00000131094.4	C1QL1	10882	135.075	1.74918	0.267831	6.53089	6.53785e-11	2.86342e-10
	ENSG00000171227.7	TMEM37	140738	110.074	1.7512	0.250275	6.9971	2.6131e-12	1.25281e-11
	ENSG00000276903.1	H2AC16	8332	197.464	1.75127	0.181575	9.64489	5.16683e-22	4.19525e-21
	ENSG00000274641.1	H2BC17	8348	330.15	1.75684	0.178188	9.85948	6.23691e-23	5.29979e-22
	ENSG00000224237.1	NA	NA	80.2836	1.75904	0.345994	5.08401	3.69539e-07	1.16689e-06
	ENSG00000175164.15	ABO	28	74.7877	1.76024	0.413392	4.25803	2.0624e-05	5.4324e-05
	ENSG00000142731.11	PLK4	10733	588.733	1.76133	0.123695	14.2394	5.22078e-46	9.76222e-45
	ENSG00000140470.14	ADAMTS17	170691	32.639	1.76462	0.536852	3.28697	0.00101273	0.00214239
	ENSG00000165138.18	ANKS6	203286	4172.32	1.76536	0.0626645	28.1716	1.30363e-174	1.85133e-172
	ENSG00000137812.19	KNL1	57082	1168.8	1.78148	0.0800576	22.2525	1.0657e-109	6.91213e-108
	ENSG00000198835.4	GJC2	57165	57.0264	1.78301	0.368713	4.83577	1.32632e-06	3.97218e-06
	ENSG00000170312.16	CDK1	983	1505.36	1.78433	0.0911874	19.5677	2.91428e-85	1.25638e-83
	ENSG00000010295.19	IFFO1	25900	88.7412	1.78605	0.320358	5.57516	2.47301e-08	8.73007e-08
	ENSG00000230109.1	LINC02643	105376444	44.7728	1.78718	0.413301	4.32417	1.53107e-05	4.0944e-05
	ENSG00000052850.8	ALX4	60529	55.506	1.78755	0.445751	4.01021	6.06656e-05	0.000151755
	ENSG00000151702.17	FLI1	2313	482.658	1.78794	0.1535	11.6478	2.35461e-31	2.83127e-30
	ENSG00000165125.20	TRPV6	55503	140.15	1.7938	0.195422	9.17914	4.34548e-20	3.22578e-19
	ENSG00000232335.1	NA	NA	45.6309	1.79588	0.316774	5.66928	1.43403e-08	5.15869e-08
	ENSG00000177627.10	C12orf54	121273	163.543	1.79597	0.291076	6.17011	6.82423e-10	2.74688e-09
	ENSG00000135476.11	ESPL1	9700	769.362	1.79647	0.0941585	19.0792	3.76028e-81	1.4964e-79
	ENSG00000234961.1	NA	NA	2301.19	1.79695	0.0783966	22.9212	2.8528e-116	2.06619e-114
	ENSG00000138378.19	STAT4	6775	616.334	1.79908	0.156806	11.4733	1.79636e-30	2.09059e-29
	ENSG00000173334.4	TRIB1	10221	8795.82	1.8028	0.0462487	38.9806	0	0
	ENSG00000223784.2	NA	NA	466.515	1.80419	0.15812	11.4103	3.71611e-30	4.27442e-29
	ENSG00000135454.14	B4GALNT1	2583	1387.99	1.80687	0.0879712	20.5394	9.5758e-94	4.71798e-92
	ENSG00000141837.20	CACNA1A	773	48.0396	1.80782	0.378569	4.77541	1.7934e-06	5.30165e-06
	ENSG00000149557.14	FEZ1	9638	30.8927	1.80922	0.421414	4.29321	1.76112e-05	4.67623e-05
	ENSG00000108511.10	HOXB6	3216	257.112	1.8115	0.17523	10.3379	4.74971e-25	4.39718e-24
	ENSG00000162771.8	FAM71A	149647	45.4235	1.81161	0.421346	4.29956	1.71134e-05	4.55073e-05
	ENSG00000255308.1	NA	NA	20.8009	1.81405	0.544164	3.33365	0.000857136	0.00183468
	ENSG00000273117.1	NA	NA	197.88	1.81689	0.209333	8.67944	3.97717e-18	2.68706e-17
	ENSG00000253174.2	NA	NA	195.335	1.81798	0.208742	8.70925	3.05901e-18	2.08423e-17
	ENSG00000244486.8	SCARF2	91179	469.713	1.81813	0.131146	13.8635	1.05451e-43	1.8704e-42
	ENSG00000231125.2	NA	NA	38.9056	1.82151	0.445156	4.09185	4.27938e-05	0.000108981
	ENSG00000105641.4	SLC5A5	6528	35.7133	1.82197	0.396362	4.59674	4.29156e-06	1.21844e-05
	ENSG00000253552.8	NA	NA	1886.3	1.82622	0.0632281	28.8831	1.94917e-183	2.98251e-181
	ENSG00000273983.1	H3C8	8355	557.309	1.82852	0.130278	14.0355	9.45324e-45	1.71596e-43
	ENSG00000163053.11	SLC16A14	151473	7343.92	1.82925	0.072465	25.2433	1.34267e-140	1.30239e-138
	ENSG00000284491.2	THSD8	111644133	1300.74	1.83155	0.101958	17.9638	3.74027e-72	1.22948e-70
	ENSG00000145476.16	CYP4V2	285440	2700.03	1.83173	0.167754	10.9191	9.33738e-28	9.67951e-27
	ENSG00000104889.6	RNASEH2A	10535	1312.36	1.83303	0.102516	17.8804	1.67509e-71	5.44857e-70
	ENSG00000160145.15	KALRN	8997	72.1393	1.83779	0.389098	4.7232	2.32159e-06	6.77093e-06
	ENSG00000165300.7	SLITRK5	26050	421.697	1.8379	0.151393	12.1399	6.4879e-34	8.50236e-33
	ENSG00000139354.11	GAS2L3	283431	818.834	1.8387	0.0879513	20.9059	4.72958e-97	2.42941e-95
	ENSG00000213030.5	CGB8	94115	112.154	1.839	0.280389	6.55875	5.42596e-11	2.38945e-10
	ENSG00000168427.9	KLHL30	377007	361.264	1.83937	0.198214	9.27972	1.69927e-20	1.28647e-19
	ENSG00000233589.1	NA	NA	1097.98	1.84195	0.127694	14.4247	3.6202e-47	6.99197e-46
	ENSG00000178363.5	CALML3	810	499.449	1.84292	0.136727	13.4789	2.08271e-41	3.43608e-40
	ENSG00000259343.7	NA	NA	26.4676	1.8447	0.709339	2.60059	0.00930632	0.0167474
	ENSG00000227279.1	NA	NA	57.2492	1.86053	0.34923	5.32754	9.95523e-08	3.3319e-07
	ENSG00000257298.1	NA	NA	244.534	1.86155	0.288965	6.44214	1.178e-10	5.04547e-10
	ENSG00000185272.14	RBM11	54033	215.768	1.86258	0.174877	10.6508	1.72916e-26	1.7195e-25
	ENSG00000129951.18	PLPPR3	79948	65.4613	1.86297	0.56216	3.31396	0.000919855	0.00195813
	ENSG00000213816.3	NA	NA	39.1661	1.86334	0.577414	3.22705	0.00125076	0.00261061
	ENSG00000122966.16	CIT	11113	2433.03	1.86389	0.0588785	31.6566	6.15326e-220	1.33698e-217
	ENSG00000197587.10	DMBX1	127343	26.3334	1.86497	0.471668	3.95398	7.6862e-05	0.000189801
	ENSG00000283148.1	NA	NA	58.9189	1.86655	0.335726	5.55976	2.70147e-08	9.50105e-08
	ENSG00000234264.1	DEPDC1-AS1	101927220	18.868	1.87202	0.71429	2.62081	0.00877217	0.0158716
	ENSG00000135318.12	NT5E	4907	3470.89	1.87684	0.0996635	18.8317	4.15075e-79	1.58502e-77
	ENSG00000067064.11	IDI1	3422	22446.7	1.87962	0.145937	12.8797	5.85546e-38	8.69634e-37
	ENSG00000248538.8	LOC157273	157273	37.3394	1.88054	0.43659	4.30734	1.65231e-05	4.40185e-05
	ENSG00000108797.12	CNTNAP1	8506	608.469	1.88483	0.116526	16.1751	7.55467e-59	1.94488e-57
	ENSG00000104490.18	NCALD	83988	26.7798	1.88547	0.495134	3.80799	0.000140103	0.000334964
	ENSG00000105996.7	HOXA2	3199	337.023	1.88559	0.126536	14.9016	3.2185e-50	6.67924e-49
	ENSG00000175592.9	FOSL1	8061	2698.42	1.88833	0.073759	25.6014	1.47307e-144	1.51691e-142
	ENSG00000151240.17	DIP2C	22982	344.638	1.88875	0.166873	11.3185	1.06295e-29	1.20228e-28
	ENSG00000184185.10	KCNJ12	3768	39.1738	1.889	0.478017	3.95175	7.7582e-05	0.000191426
	ENSG00000257126.6	NA	NA	62.6741	1.89288	0.3466	5.46129	4.72694e-08	1.62743e-07
	ENSG00000252711.1	RN7SKP116	106480869	32.6991	1.89341	0.485991	3.89597	9.78074e-05	0.000238193
	ENSG00000079337.16	RAPGEF3	10411	4763.45	1.89455	0.0457176	41.4402	0	0
	ENSG00000234444.10	ZNF736	728927	186.95	1.90033	0.20488	9.27533	1.77074e-20	1.34011e-19
	ENSG00000076382.17	SPAG5	10615	1666.9	1.90072	0.0855226	22.2248	1.97687e-109	1.27081e-107
	ENSG00000256980.5	KHDC1L	100129128	48.1016	1.90209	0.364513	5.21817	1.80696e-07	5.89336e-07
	ENSG00000179111.9	HES7	84667	729.346	1.90256	0.12165	15.6396	3.91024e-55	9.24501e-54
	ENSG00000153976.3	HS3ST3A1	9955	903.493	1.90706	0.109842	17.3618	1.60733e-67	4.8982e-66
	ENSG00000135902.10	CHRND	1144	20.4096	1.91087	0.784027	2.43725	0.0147995	0.0256408
	ENSG00000250697.2	NA	NA	453.455	1.91148	0.141689	13.4907	1.77418e-41	2.93822e-40
	ENSG00000185519.9	FAM131C	348487	704.006	1.91497	0.158839	12.0561	1.80199e-33	2.32228e-32
	ENSG00000201592.1	NA	NA	231.452	1.9169	0.245093	7.82111	5.23584e-15	2.9688e-14
	ENSG00000215199.3	NA	NA	21.583	1.91867	0.508384	3.77406	0.00016061	0.000380685
	ENSG00000151490.14	PTPRO	5800	24.9579	1.91903	0.490144	3.91524	9.03126e-05	0.000221031
	ENSG00000110080.18	ST3GAL4	6484	6788.26	1.92245	0.0628549	30.5855	1.9071e-205	3.51166e-203
	ENSG00000179388.9	EGR3	1960	3783.93	1.92387	0.0909452	21.1542	2.52457e-99	1.34446e-97
	ENSG00000134057.15	CCNB1	891	4568.56	1.92517	0.0698413	27.5649	2.93141e-167	3.86022e-165
	ENSG00000149294.16	NCAM1	4684	135.276	1.92654	0.285655	6.74429	1.53773e-11	7.00751e-11
	ENSG00000119547.6	ONECUT2	9480	25.8796	1.92872	0.578181	3.33584	0.00085042	0.00182104
	ENSG00000106268.15	NUDT1	4521	1504.61	1.92914	0.113535	16.9916	9.47843e-65	2.76439e-63
	ENSG00000256462.1	NA	NA	314.06	1.93017	0.159242	12.121	8.17603e-34	1.0676e-32
	ENSG00000120875.9	DUSP4	1846	2223.56	1.93354	0.0949572	20.3622	3.61788e-92	1.7353e-90
	ENSG00000169994.18	MYO7B	4648	35.4475	1.93369	0.41474	4.66242	3.12519e-06	9.00467e-06
	ENSG00000101265.16	RASSF2	9770	124.123	1.93394	0.313095	6.17684	6.53966e-10	2.63576e-09
	ENSG00000073756.12	PTGS2	5743	1257.17	1.93786	0.102168	18.9673	3.17633e-80	1.24128e-78
	ENSG00000132854.19	KANK4	163782	7129.75	1.94061	0.0561661	34.5513	1.36235e-261	4.16919e-259
	ENSG00000286138.1	NA	NA	21.4735	1.9419	0.660351	2.9407	0.00327471	0.00636715
	ENSG00000117724.13	CENPF	1063	6015.96	1.94293	0.0719043	27.021	8.3725e-161	1.03953e-158
	ENSG00000006468.14	ETV1	2115	25.2613	1.95066	0.50829	3.83768	0.0001242	0.000298751
	ENSG00000106624.11	AEBP1	165	54.6018	1.95185	0.317872	6.14037	8.2331e-10	3.29385e-09
	ENSG00000164344.16	KLKB1	3818	308.35	1.95274	0.202141	9.66026	4.44735e-22	3.63005e-21
	ENSG00000145242.13	EPHA5	2044	53.4943	1.9548	0.320438	6.10039	1.05809e-09	4.19835e-09
	ENSG00000184005.11	ST6GALNAC3	256435	43.7954	1.95945	0.398298	4.91955	8.67418e-07	2.65156e-06
	ENSG00000165490.13	DDIAS	220042	179.679	1.96047	0.227284	8.62564	6.37365e-18	4.24806e-17
	ENSG00000161888.11	SPC24	147841	4711.2	1.96274	0.0901718	21.7667	4.80066e-105	2.789e-103
	ENSG00000269954.2	NA	NA	42.6256	1.96578	0.492405	3.9922	6.5463e-05	0.00016308
	ENSG00000150625.16	GPM6A	2823	113.493	1.9675	0.249398	7.889	3.04615e-15	1.75236e-14
	ENSG00000167123.19	CERCAM	51148	3445.24	1.97158	0.0538202	36.6327	8.63239e-294	3.29061e-291
	ENSG00000175697.10	GPR156	165829	38.8866	1.97782	0.49117	4.02675	5.65526e-05	0.000141973
	ENSG00000102359.7	SRPX2	27286	2134.4	1.9787	0.0633172	31.2506	2.18782e-214	4.48461e-212
	ENSG00000254902.1	NA	NA	47.9788	1.97904	0.430414	4.598	4.26575e-06	1.21206e-05
	ENSG00000145362.19	ANK2	287	1626.26	1.97908	0.100988	19.5971	1.63712e-85	7.10007e-84
	ENSG00000286522.1	H3C2	8358	786.27	1.98032	0.14514	13.6442	2.18534e-42	3.71832e-41
	ENSG00000123119.12	NECAB1	64168	33.4414	1.98366	0.361789	5.48292	4.18353e-08	1.44722e-07
	ENSG00000201176.1	RNU6-853P	106479943	24.0175	1.98535	0.586223	3.38667	0.000707463	0.0015338
	ENSG00000135477.11	KRT87P	85349	2969.35	1.98706	0.0868105	22.8896	5.90006e-116	4.23091e-114
	ENSG00000137807.15	KIF23	9493	2092.71	1.99026	0.0800371	24.8667	1.70499e-136	1.57643e-134
	ENSG00000239783.1	NA	NA	74.299	1.99501	0.33022	6.04146	1.52721e-09	5.98006e-09
	ENSG00000117983.17	MUC5B	727897	45.9645	1.99545	0.556854	3.58344	0.000339104	0.000770233
	ENSG00000279433.1	NA	NA	41.2917	1.99684	0.551204	3.62269	0.000291561	0.000666916
	ENSG00000232818.2	RPS2P32	256355	68.3793	1.99693	0.287302	6.95065	3.63616e-12	1.7239e-11
	ENSG00000184613.10	NELL2	4753	370.233	1.99792	0.12812	15.5941	7.98141e-55	1.86875e-53
	ENSG00000130164.13	LDLR	3949	58765.8	1.99865	0.141856	14.0893	4.41831e-45	8.09452e-44
	ENSG00000278588.1	H2BC10	8346	370.232	1.99988	0.19503	10.2542	1.13297e-24	1.03173e-23
	ENSG00000275092.1	NA	NA	31.4144	2.00179	0.421319	4.75125	2.02158e-06	5.94384e-06
	ENSG00000225855.7	RUSC1-AS1	284618	29255.6	2.00374	0.141374	14.1734	1.33865e-45	2.47543e-44
	ENSG00000115008.5	IL1A	3552	5390.08	2.00411	0.0716236	27.9812	2.75421e-172	3.78757e-170
	ENSG00000123358.20	NR4A1	3164	20140.4	2.00431	0.122124	16.412	1.56822e-60	4.19634e-59
	ENSG00000026025.16	VIM	7431	7192.52	2.00663	0.0593076	33.8344	6.1621e-251	1.71654e-248
	ENSG00000269706.1	NA	NA	57.9551	2.00796	0.36921	5.43852	5.37249e-08	1.83919e-07
	ENSG00000147536.12	GINS4	84296	682.807	2.00868	0.14841	13.5347	9.76195e-42	1.62659e-40
	ENSG00000115457.10	IGFBP2	3485	1730.5	2.01161	0.129748	15.504	3.25966e-54	7.54269e-53
	ENSG00000186642.16	PDE2A	5138	135.348	2.01389	0.21904	9.19415	3.77986e-20	2.81071e-19
	ENSG00000160752.14	FDPS	2224	46519.7	2.01565	0.148376	13.5847	4.93623e-42	8.27581e-41
	ENSG00000205038.12	PKHD1L1	93035	24.2527	2.01815	0.54035	3.7349	0.000187788	0.000440822
	ENSG00000072422.17	RHOBTB1	9886	312.221	2.02472	0.145742	13.8925	7.03141e-44	1.25228e-42
	ENSG00000158164.7	TMSB15A	11013	53.436	2.02693	0.528811	3.83299	0.000126596	0.000304043
	ENSG00000080986.13	NDC80	10403	458.925	2.03116	0.145195	13.9892	1.81438e-44	3.25808e-43
	ENSG00000157456.8	CCNB2	9133	2008.99	2.03197	0.06334	32.0804	8.281e-226	1.85494e-223
	ENSG00000105642.15	KCNN1	3780	116.929	2.03508	0.264285	7.70033	1.3571e-14	7.49736e-14
	ENSG00000092853.14	CLSPN	63967	537.462	2.03511	0.145294	14.0068	1.41595e-44	2.5553e-43
	ENSG00000068976.14	PYGM	5837	36.1321	2.03801	0.407185	5.00512	5.58267e-07	1.73559e-06
	ENSG00000181577.16	C6orf223	221416	55.033	2.04487	0.321776	6.35496	2.08482e-10	8.74665e-10
	ENSG00000111665.11	CDCA3	83461	351.562	2.04964	0.143413	14.2919	2.45808e-46	4.66048e-45
	ENSG00000149150.9	SLC43A1	8501	51.9887	2.05782	0.519305	3.96263	7.41272e-05	0.000183444
	ENSG00000099282.10	TSPAN15	23555	554.858	2.05826	0.140254	14.6753	9.28668e-49	1.86489e-47
	ENSG00000068489.12	PRR11	55771	4801.65	2.0585	0.0848853	24.2504	6.55432e-130	5.56298e-128
	ENSG00000144130.11	NT5DC4	284958	104.644	2.06367	0.25262	8.16907	3.10777e-16	1.89678e-15
	ENSG00000260475.1	NA	NA	26.6381	2.06467	0.487084	4.23884	2.24678e-05	5.89306e-05
	ENSG00000182782.8	HCAR2	338442	2056.53	2.06653	0.0825561	25.0319	2.75157e-138	2.5994e-136
	ENSG00000118523.6	CCN2	1490	30702.7	2.0715	0.0561904	36.8657	1.63721e-297	6.71194e-295
	ENSG00000057468.7	MSH4	4438	47.2626	2.07529	0.537309	3.86238	0.000112288	0.00027145
	ENSG00000179921.15	GPBAR1	151306	52.9202	2.07824	0.399638	5.2003	1.98969e-07	6.46316e-07
	ENSG00000168916.15	ZNF608	57507	107.093	2.08236	0.265491	7.84343	4.38388e-15	2.49288e-14
	ENSG00000197467.14	COL13A1	1305	21.817	2.09131	0.601198	3.47856	0.000504111	0.00111541
	ENSG00000174371.17	EXO1	9156	402.762	2.09195	0.135875	15.3961	1.73719e-53	3.93184e-52
	ENSG00000101670.12	LIPG	9388	6044.09	2.09291	0.0872438	23.9892	3.60271e-127	2.96514e-125
	ENSG00000105929.16	ATP6V0A4	50617	428.488	2.09797	0.140703	14.9106	2.81375e-50	5.85044e-49
	ENSG00000253125.1	NA	NA	378.633	2.09819	0.161416	12.9987	1.24518e-38	1.88277e-37
	ENSG00000156970.12	BUB1B	701	936.255	2.10203	0.106879	19.6675	4.09817e-86	1.79526e-84
	ENSG00000257953.1	NA	NA	24.5262	2.10223	0.589395	3.56675	0.00036143	0.00081693
	ENSG00000278261.1	SNORD1A	677848	30.3227	2.10326	0.618853	3.39865	0.000677203	0.00147157
	ENSG00000113657.13	DPYSL3	1809	2106.55	2.10928	0.0815014	25.8803	1.10959e-147	1.18765e-145
	ENSG00000106772.18	PRUNE2	158471	512.973	2.11247	0.163644	12.9089	4.00948e-38	5.97927e-37
	ENSG00000248279.5	LINC02120	340113	30.8439	2.1132	0.499242	4.23281	2.30794e-05	6.04761e-05
	ENSG00000064655.19	EYA2	2139	1033.25	2.11906	0.104026	20.3705	3.05818e-92	1.47009e-90
	ENSG00000185436.12	IFNLR1	163702	1382.33	2.12525	0.0803129	26.4621	2.65144e-154	3.13101e-152
	ENSG00000261786.1	NA	NA	284.635	2.12645	0.202493	10.5013	8.51757e-26	8.23997e-25
	ENSG00000115159.16	GPD2	2820	5708.98	2.12746	0.0709231	29.9967	1.0825e-197	1.8667e-195
	ENSG00000197299.12	BLM	641	243.778	2.12851	0.16396	12.9819	1.54986e-38	2.34019e-37
	ENSG00000285517.1	NA	NA	397.356	2.1286	0.215342	9.88475	4.84797e-23	4.13897e-22
	ENSG00000113368.12	LMNB1	4001	1934.23	2.12862	0.119497	17.8132	5.58626e-71	1.80622e-69
	ENSG00000150045.12	KLRF1	51348	39.925	2.13258	0.512704	4.15948	3.18977e-05	8.23812e-05
	ENSG00000134874.17	DZIP1	22873	1903.97	2.13864	0.0746116	28.6637	1.08301e-180	1.61176e-178
	ENSG00000227528.6	DIAPH3-AS1	100874195	151.293	2.13988	0.236533	9.04686	1.47138e-19	1.06781e-18
	ENSG00000229124.7	VIM-AS1	100507347	2931.28	2.14095	0.104848	20.4195	1.1228e-92	5.46662e-91
	ENSG00000111912.20	NCOA7	135112	20972.5	2.1425	0.0455326	47.0543	0	0
	ENSG00000175820.4	CCDC168	643677	25.5304	2.14253	0.480761	4.45653	8.32954e-06	2.2892e-05
	ENSG00000236333.4	NA	NA	42.7987	2.14273	0.482347	4.44229	8.90062e-06	2.43905e-05
	ENSG00000255692.1	NA	NA	51.9778	2.15418	0.323162	6.66593	2.62995e-11	1.18285e-10
	ENSG00000165480.16	SKA3	221150	540.08	2.15495	0.116549	18.4897	2.49872e-76	9.07896e-75
	ENSG00000249199.2	NA	NA	83.101	2.15558	0.396276	5.4396	5.34008e-08	1.82838e-07
	ENSG00000145386.10	CCNA2	890	1950.52	2.16096	0.0952316	22.6916	5.42559e-114	3.80282e-112
	ENSG00000285685.1	NA	NA	60.6538	2.161	0.42375	5.0997	3.4019e-07	1.0797e-06
	ENSG00000279733.1	NA	NA	26.5113	2.16426	0.591992	3.6559	0.000256284	0.000590576
	ENSG00000267706.3	NA	NA	34.6375	2.16658	0.424233	5.10705	3.27224e-07	1.04068e-06
	ENSG00000197043.14	ANXA6	309	2096.37	2.16989	0.0894574	24.2562	5.69354e-130	4.87044e-128
	ENSG00000283768.1	MIR1178	100302274	49.758	2.1752	0.393217	5.53182	3.16924e-08	1.10816e-07
	ENSG00000265415.1	NA	NA	743.739	2.17558	0.128903	16.8777	6.56124e-64	1.88326e-62
	ENSG00000049192.15	ADAMTS6	11174	439.891	2.17733	0.116486	18.6917	5.78593e-78	2.17127e-76
	ENSG00000116254.18	CHD5	26038	26.0177	2.17747	0.599828	3.63016	0.000283241	0.000649731
	ENSG00000101977.21	MCF2	4168	1664	2.1803	0.0893711	24.3961	1.88233e-131	1.62946e-129
	ENSG00000024526.17	DEPDC1	55635	1794.6	2.18301	0.0756931	28.8403	6.70039e-183	1.01101e-180
	ENSG00000117148.8	ACTL8	81569	22.2877	2.18415	0.603069	3.62172	0.000292648	0.000669262
	ENSG00000101222.12	SPEF1	25876	21.8959	2.18852	0.550021	3.97897	6.92154e-05	0.000171836
	ENSG00000101955.15	SRPX	8406	912.55	2.18993	0.11207	19.5407	4.94735e-85	2.12024e-83
	ENSG00000184357.4	H1-5	3009	1052.38	2.19157	0.292332	7.49686	6.53658e-14	3.46661e-13
	ENSG00000274460.1	NA	NA	31.2543	2.19365	0.594487	3.69	0.000224257	0.000521196
	ENSG00000229172.1	NA	NA	37.3706	2.19366	0.435866	5.03289	4.83136e-07	1.50892e-06
	ENSG00000099194.6	SCD	6319	264032	2.19632	0.216738	10.1335	3.92243e-24	3.48717e-23
	ENSG00000167157.11	PRRX2	51450	54.4109	2.19802	0.336819	6.52581	6.76364e-11	2.95517e-10
	ENSG00000227220.1	NA	NA	4806.79	2.19838	0.0703502	31.2491	2.29966e-214	4.66981e-212
	ENSG00000136535.15	TBR1	10716	24.4215	2.20022	0.577747	3.80828	0.000139937	0.000334604
	ENSG00000258334.1	TROAP-AS1	101927267	188.402	2.2007	0.269312	8.17156	3.04433e-16	1.86016e-15
	ENSG00000267765.1	NA	NA	52.4723	2.20083	0.437763	5.02743	4.97085e-07	1.55093e-06
	ENSG00000081665.14	ZNF506	440515	585.318	2.20216	0.28434	7.74483	9.57098e-15	5.34322e-14
	ENSG00000166803.13	PCLAF	9768	2552.47	2.20498	0.0708884	31.105	2.06118e-212	4.10874e-210
	ENSG00000132563.16	REEP2	51308	270.83	2.20809	0.204674	10.7883	3.90895e-27	3.95961e-26
	ENSG00000102384.13	CENPI	2491	408.162	2.20864	0.150946	14.6319	1.75682e-48	3.49242e-47
	ENSG00000272979.1	NA	NA	58.6775	2.20928	0.373784	5.91057	3.40934e-09	1.29484e-08
	ENSG00000271605.6	MILR1	284021	24.1315	2.21473	0.508218	4.35783	1.31358e-05	3.54112e-05
	ENSG00000136286.16	MYO1G	64005	33.0752	2.22487	0.381306	5.83489	5.38275e-09	2.00887e-08
	ENSG00000189057.11	FAM111B	374393	286.116	2.22531	0.260327	8.54811	1.25118e-17	8.21067e-17
	ENSG00000111206.12	FOXM1	2305	3260.3	2.23495	0.0798584	27.9864	2.37912e-172	3.31368e-170
	ENSG00000110675.13	ELMOD1	55531	89.147	2.24237	0.332848	6.73692	1.6178e-11	7.36157e-11
	ENSG00000143476.18	DTL	51514	597.405	2.25791	0.338132	6.67759	2.42897e-11	1.09495e-10
	ENSG00000164647.9	STEAP1	26872	155.819	2.26355	0.239649	9.44527	3.54492e-21	2.75973e-20
	ENSG00000072657.9	TRHDE	29953	55.6802	2.2646	0.383376	5.90698	3.48445e-09	1.32106e-08
	ENSG00000090889.12	KIF4A	24137	1342.96	2.26529	0.0936552	24.1876	3.00597e-129	2.53154e-127
	ENSG00000279943.1	FLJ38576	651430	25.8435	2.26591	0.440585	5.14296	2.70449e-07	8.65438e-07
	ENSG00000140986.8	RPL3L	6123	54.4585	2.26687	0.390524	5.80468	6.44893e-09	2.38872e-08
	ENSG00000125740.14	FOSB	2354	59037.9	2.27106	0.0699352	32.4738	2.4976e-231	5.89869e-229
	ENSG00000175352.11	NRIP3	56675	877.453	2.27628	0.102816	22.1394	1.32016e-108	8.31436e-107
	ENSG00000242265.5	PEG10	23089	15689.5	2.27672	0.154356	14.7498	3.08681e-49	6.25654e-48
	ENSG00000105255.11	FSD1	79187	80.6803	2.2779	0.390345	5.83562	5.35902e-09	2.00036e-08
	ENSG00000087842.11	PIR	8544	6002.69	2.27924	0.0647567	35.197	2.22428e-271	7.00422e-269
	ENSG00000112984.12	KIF20A	10112	2779.74	2.28553	0.0712627	32.0719	1.08756e-225	2.41128e-223
	ENSG00000203760.8	CENPW	387103	658.077	2.2994	0.105829	21.7274	1.13074e-104	6.53425e-103
	ENSG00000183638.6	RP1L1	94137	33.8093	2.30173	0.483062	4.76489	1.88961e-06	5.57239e-06
	ENSG00000181585.6	TMIE	259236	47.9594	2.30382	0.375938	6.1282	8.88805e-10	3.54608e-09
	ENSG00000229272.2	NA	NA	50.6266	2.30469	0.455144	5.06365	4.1131e-07	1.29296e-06
	ENSG00000164949.8	GEM	2669	41.7129	2.30861	0.438995	5.25885	1.44958e-07	4.77872e-07
	ENSG00000183696.14	UPP1	7378	4492.3	2.3132	0.0513464	45.0508	0	0
	ENSG00000163687.14	DNASE1L3	1776	33.6487	2.31576	0.449767	5.14881	2.62144e-07	8.40097e-07
	ENSG00000231858.5	STAT4-AS1	105373805	70.9067	2.31893	0.283385	8.18297	2.76942e-16	1.69673e-15
	ENSG00000076706.17	MCAM	4162	3469.86	2.32044	0.181654	12.774	2.29211e-37	3.34698e-36
	ENSG00000140481.15	CCDC33	80125	173.735	2.33344	0.222061	10.5081	7.92515e-26	7.67712e-25
	ENSG00000177947.13	ODF3	113746	32.4671	2.33782	0.635552	3.67841	0.000234691	0.000544107
	ENSG00000165244.7	ZNF367	195828	175.264	2.35508	0.229685	10.2535	1.141e-24	1.03818e-23
	ENSG00000148773.14	MKI67	4288	5371.62	2.36366	0.0853455	27.6952	7.97985e-169	1.07029e-166
	ENSG00000115414.19	FN1	2335	43118.7	2.36446	0.0786545	30.0614	1.55146e-198	2.69681e-196
	ENSG00000187908.19	DMBT1	1755	82.6591	2.36965	0.282359	8.39235	4.76509e-17	3.03002e-16
	ENSG00000135074.15	ADAM19	8728	2222.96	2.381	0.0632039	37.6716	0	0
	ENSG00000198901.14	PRC1	9055	2952.47	2.38198	0.0622951	38.2371	0	0
	ENSG00000261604.1	NA	NA	6298.6	2.38661	0.167073	14.2848	2.72155e-46	5.14656e-45
	ENSG00000012171.20	SEMA3B	7869	1708.1	2.38823	0.105229	22.6956	4.95003e-114	3.48072e-112
	ENSG00000271989.1	NA	NA	38.0445	2.38911	0.414152	5.76868	7.98942e-09	2.94078e-08
	ENSG00000164362.20	TERT	7015	28.4909	2.39086	0.547152	4.36966	1.24443e-05	3.36096e-05
	ENSG00000188404.10	SELL	6402	128.393	2.39394	0.27831	8.6017	7.85446e-18	5.21264e-17
	ENSG00000159164.10	SV2A	9900	26.3304	2.40451	0.545707	4.40622	1.05189e-05	2.86231e-05
	ENSG00000169760.17	NLGN1	22871	99.8082	2.40581	0.253314	9.49733	2.15337e-21	1.69278e-20
	ENSG00000121211.8	MND1	84057	223.416	2.40726	0.199492	12.067	1.57845e-33	2.04025e-32
	ENSG00000253144.1	NA	NA	65.7879	2.41666	0.288054	8.38959	4.87843e-17	3.09847e-16
	ENSG00000258725.2	PRC1-AS1	100507118	1544.55	2.4266	0.0741356	32.7319	5.50307e-235	1.37438e-232
	ENSG00000205426.10	KRT81	3887	501083	2.43427	0.216778	11.2293	2.92812e-29	3.24935e-28
	ENSG00000171320.15	ESCO2	157570	235.066	2.44032	0.149954	16.2738	1.51364e-59	3.94344e-58
	ENSG00000214249.3	CTAGE11P	647288	39.208	2.44623	0.370646	6.59992	4.11378e-11	1.83052e-10
	ENSG00000188596.11	CFAP54	144535	50.972	2.45123	0.376662	6.50776	7.62797e-11	3.31879e-10
	ENSG00000126583.11	PRKCG	5582	30.1412	2.45668	0.504586	4.86871	1.1233e-06	3.39363e-06
	ENSG00000112972.15	HMGCS1	3157	34259.7	2.45802	0.160708	15.2949	8.26342e-53	1.83212e-51
	ENSG00000173557.15	FAM166C	339778	25.2484	2.463	0.615302	4.00291	6.25675e-05	0.000156278
	ENSG00000129009.13	ISLR	3671	26.5983	2.46352	0.556996	4.42287	9.73967e-06	2.65925e-05
	ENSG00000175294.6	CATSPER1	117144	50.9176	2.46611	0.49072	5.02549	5.02158e-07	1.56631e-06
	ENSG00000100526.20	CDKN3	1033	638.979	2.46638	0.121993	20.2174	6.87803e-91	3.23476e-89
	ENSG00000221923.9	ZNF880	400713	144.179	2.46704	0.206922	11.9226	9.02709e-33	1.14035e-31
	ENSG00000130592.15	LSP1	4046	398.345	2.46796	0.142444	17.3258	3.00236e-67	9.06047e-66
	ENSG00000198915.11	RASGEF1A	221002	26.8208	2.4692	0.635803	3.8836	0.000102923	0.000249671
	ENSG00000137868.19	STRA6	64220	1180.94	2.46923	0.112602	21.9289	1.377e-106	8.31094e-105
	ENSG00000089692.9	LAG3	3902	66.9094	2.47389	0.361443	6.8445	7.6744e-12	3.56607e-11
	ENSG00000115963.13	RND3	390	17333	2.47498	0.0376662	65.7083	0	0
	ENSG00000101349.16	PAK5	57144	205.472	2.47625	0.184767	13.4021	5.87952e-41	9.56931e-40
	ENSG00000138166.6	DUSP5	1847	3022.31	2.48139	0.067402	36.8148	1.06876e-296	4.30038e-294
	ENSG00000027869.11	SH2D2A	9047	594.235	2.49289	0.174997	14.2454	4.78838e-46	8.96141e-45
	ENSG00000255045.1	NA	NA	69.8008	2.49552	0.31226	7.99179	1.32995e-15	7.80792e-15
	ENSG00000185565.12	LSAMP	4045	31.8764	2.49661	0.626536	3.98478	6.75436e-05	0.000167916
	ENSG00000112742.10	TTK	7272	746.74	2.50088	0.139173	17.9695	3.37669e-72	1.11333e-70
	ENSG00000279266.1	NA	NA	62.6013	2.51196	0.332705	7.55013	4.34822e-14	2.33395e-13
	ENSG00000152495.11	CAMK4	814	379.469	2.51197	0.174565	14.3899	5.98744e-47	1.14925e-45
	ENSG00000179163.11	FUCA1	2517	63.9915	2.51226	0.294689	8.52512	1.52647e-17	9.97806e-17
	ENSG00000149571.12	KIRREL3	84623	96.6311	2.51582	0.279261	9.00884	2.08243e-19	1.49825e-18
	ENSG00000179869.15	ABCA13	154664	58.6997	2.51714	0.345579	7.28385	3.24433e-13	1.64319e-12
	ENSG00000178999.13	AURKB	9212	446.494	2.52848	0.135152	18.7084	4.22824e-78	1.59222e-76
	ENSG00000198435.4	NRARP	441478	1784.45	2.53238	0.122422	20.6857	4.65757e-95	2.32643e-93
	ENSG00000132965.9	ALOX5AP	241	549.765	2.5364	0.117183	21.6448	6.80358e-104	3.90048e-102
	ENSG00000114631.11	PODXL2	50512	1981.34	2.54118	0.0888258	28.6086	5.25246e-180	7.71118e-178
	ENSG00000260810.1	NA	NA	44.6925	2.54409	0.449524	5.65951	1.51803e-08	5.44701e-08
	ENSG00000232233.1	LINC02043	102724699	50.4607	2.54475	0.324083	7.85214	4.08983e-15	2.33055e-14
	ENSG00000134668.12	SPOCD1	90853	498.371	2.54581	0.203963	12.4817	9.39037e-36	1.29463e-34
	ENSG00000126217.21	MCF2L	23263	60.9244	2.5477	0.477496	5.33555	9.52562e-08	3.19304e-07
	ENSG00000288234.1	NA	NA	211.084	2.55106	0.225991	11.2883	1.49834e-29	1.68684e-28
	ENSG00000131016.17	AKAP12	9590	5891.07	2.55206	0.0565521	45.1276	0	0
	ENSG00000154553.15	PDLIM3	27295	136.935	2.55892	0.255717	10.0068	1.42224e-23	1.24006e-22
	ENSG00000093009.10	CDC45	8318	283.254	2.56144	0.170304	15.0404	3.98854e-51	8.47145e-50
	ENSG00000279796.1	NA	NA	23.3475	2.56992	0.458792	5.6015	2.12507e-08	7.53362e-08
	ENSG00000131747.15	TOP2A	7153	4989.45	2.58191	0.0793467	32.5396	2.94244e-232	7.10371e-230
	ENSG00000135604.10	STX11	8676	126.867	2.58374	0.247898	10.4226	1.95524e-25	1.85598e-24
	ENSG00000171522.6	PTGER4	5734	1054.11	2.58393	0.115682	22.3364	1.63679e-110	1.07444e-108
	ENSG00000185869.14	ZNF829	374899	95.0459	2.58483	0.278201	9.29124	1.52504e-20	1.1582e-19
	ENSG00000237649.8	KIFC1	3833	313.679	2.58764	0.142503	18.1586	1.09879e-73	3.75385e-72
	ENSG00000235884.4	NA	NA	148.956	2.58818	0.24631	10.5078	7.95125e-26	7.69896e-25
	ENSG00000118193.12	KIF14	9928	1479.57	2.58923	0.100369	25.797	9.57333e-147	1.01468e-144
	ENSG00000140451.13	PIF1	80119	176.422	2.59816	0.243915	10.6519	1.70829e-26	1.69953e-25
	ENSG00000165923.16	AGBL2	79841	34.6991	2.61916	0.507115	5.16481	2.40681e-07	7.75204e-07
	ENSG00000109758.8	HGFAC	3083	25.7974	2.62016	0.551866	4.74782	2.05626e-06	6.04006e-06
	ENSG00000179715.13	PCED1B	91523	239.302	2.62279	0.198323	13.2248	6.30693e-40	9.90152e-39
	ENSG00000152779.14	SLC16A12	387700	111.972	2.623	0.249164	10.5272	6.47042e-26	6.2988e-25
	ENSG00000284716.1	NA	NA	28.537	2.62838	0.479061	5.48651	4.09942e-08	1.41902e-07
	ENSG00000100162.15	CENPM	79019	536.535	2.63012	0.130959	20.0836	1.02691e-89	4.69739e-88
	ENSG00000167900.12	TK1	7083	3364.29	2.63371	0.0716498	36.7582	8.60546e-296	3.39962e-293
	ENSG00000100060.18	MFNG	4242	92.5938	2.63548	0.237128	11.1142	1.07031e-28	1.15873e-27
	ENSG00000152784.15	PRDM8	56978	50.899	2.63601	0.435762	6.04919	1.45575e-09	5.71359e-09
	ENSG00000186480.13	INSIG1	3638	13134.1	2.64565	0.162822	16.2487	2.281e-59	5.92132e-58
	ENSG00000049089.15	COL9A2	1298	136.908	2.65349	0.284467	9.32794	1.07944e-20	8.25263e-20
	ENSG00000135451.13	TROAP	10024	819.461	2.65752	0.113607	23.3921	5.14142e-121	3.91975e-119
	ENSG00000177932.7	ZNF354C	30832	491.202	2.65871	0.125378	21.2055	8.48824e-100	4.58787e-98
	ENSG00000124813.23	RUNX2	860	290.328	2.66351	0.198938	13.3887	7.04363e-41	1.14212e-39
	ENSG00000253250.3	C8orf88	100127983	29.7241	2.66844	0.447204	5.96694	2.41743e-09	9.28677e-09
	ENSG00000105011.9	ASF1B	55723	395.335	2.66917	0.147613	18.0822	4.40533e-73	1.47943e-71
	ENSG00000070985.13	TRPM5	29850	24.3547	2.67798	0.509673	5.2543	1.48586e-07	4.88941e-07
	ENSG00000261266.2	NA	NA	337.128	2.67949	0.14111	18.9886	2.11824e-80	8.29281e-79
	ENSG00000259645.1	NA	NA	22.734	2.68477	0.577938	4.64543	3.39373e-06	9.74996e-06
	ENSG00000178401.16	DNAJC22	79962	260.279	2.68754	0.181068	14.8427	7.75627e-50	1.5944e-48
	ENSG00000131620.17	ANO1	55107	233.119	2.70419	0.236008	11.458	2.14287e-30	2.48455e-29
	ENSG00000171517.6	LPAR3	23566	826.038	2.7045	0.124617	21.7024	1.94549e-104	1.12126e-102
	ENSG00000142945.13	KIF2C	11004	954.518	2.71691	0.147213	18.4556	4.70281e-76	1.69457e-74
	ENSG00000285988.1	NA	NA	308.491	2.72441	0.264336	10.3066	6.57861e-25	6.04654e-24
	ENSG00000132972.19	RNF17	56163	29.6632	2.72687	0.443297	6.15134	7.68288e-10	3.07939e-09
	ENSG00000139211.6	AMIGO2	347902	747.298	2.72742	0.167692	16.2644	1.76478e-59	4.59224e-58
	ENSG00000111664.10	GNB3	2784	95.9478	2.72834	0.309316	8.82056	1.1389e-18	7.91621e-18
	ENSG00000166924.9	NYAP1	222950	337.035	2.7332	0.19249	14.1992	9.26415e-46	1.72044e-44
	ENSG00000283787.1	NA	NA	89.9801	2.73963	0.40546	6.75685	1.41022e-11	6.44264e-11
	ENSG00000187479.8	C11orf96	387763	34.6242	2.7439	0.471248	5.82262	5.79333e-09	2.15581e-08
	ENSG00000143515.18	ATP8B2	57198	1035.41	2.74549	0.0749805	36.616	1.58925e-293	5.95366e-291
	ENSG00000169679.15	BUB1	699	1151.71	2.7573	0.11812	23.3433	1.61089e-120	1.21112e-118
	ENSG00000261026.1	NA	NA	326.037	2.7606	0.230919	11.9548	6.12491e-33	7.78257e-32
	ENSG00000121152.10	NCAPH	23397	576.326	2.76094	0.137024	20.1493	2.73184e-90	1.27104e-88
	ENSG00000166851.15	PLK1	5347	2012.82	2.76859	0.0765604	36.1621	2.39771e-286	8.54055e-284
	ENSG00000254703.2	SENCR	100507392	40.0155	2.77063	0.443836	6.24245	4.30778e-10	1.76403e-09
	ENSG00000170523.3	KRT83	3889	246.359	2.77082	0.232939	11.895	1.2559e-32	1.57644e-31
	ENSG00000006377.11	DLX6	1750	29.4704	2.78298	0.443427	6.27607	3.47231e-10	1.43407e-09
	ENSG00000186377.8	CYP4X1	260293	93.4644	2.79536	0.330094	8.46837	2.48859e-17	1.60881e-16
	ENSG00000259884.1	NR4A1AS	115409980	4179.16	2.79766	0.0894231	31.2857	7.31205e-215	1.51311e-212
	ENSG00000072571.20	HMMR	3161	1770.37	2.80003	0.0906765	30.8794	2.26102e-209	4.34755e-207
	ENSG00000183856.11	IQGAP3	128239	3577.05	2.8042	0.0547421	51.2257	0	0
	ENSG00000106688.12	SLC1A1	6505	255.52	2.8202	0.165322	17.0588	3.0053e-65	8.81229e-64
	ENSG00000138180.16	CEP55	55165	1294.6	2.82268	0.121118	23.3052	3.9286e-120	2.94347e-118
	ENSG00000109321.11	AREG	374	1367.35	2.82615	0.128045	22.0716	5.9316e-108	3.69289e-106
	ENSG00000251018.2	NA	NA	173.225	2.83135	0.246886	11.4682	1.90524e-30	2.21493e-29
	ENSG00000154839.10	SKA1	220134	109.2	2.83441	0.320407	8.84627	9.04928e-19	6.33042e-18
	ENSG00000238266.2	LINC00707	100507127	998.192	2.83631	0.157849	17.9685	3.43811e-72	1.13187e-70
	ENSG00000279075.1	NA	NA	28.6332	2.84525	0.467845	6.08161	1.18979e-09	4.69689e-09
	ENSG00000284594.1	MIR7847	102465993	34.7526	2.84599	0.446078	6.38003	1.77057e-10	7.48012e-10
	ENSG00000157168.20	NRG1	3084	293.764	2.85227	0.148372	19.2239	2.33712e-82	9.45642e-81
	ENSG00000143341.12	HMCN1	83872	55.5834	2.85847	0.465849	6.13604	8.4606e-10	3.38299e-09
	ENSG00000069535.14	MAOB	4129	104.467	2.86451	0.272648	10.5062	8.08501e-26	7.82499e-25
	ENSG00000169607.13	CKAP2L	150468	768.926	2.86858	0.112861	25.4168	1.64391e-142	1.63099e-140
	ENSG00000267665.2	LOC400622	400622	19.0704	2.89912	0.589388	4.91886	8.70482e-07	2.65944e-06
	ENSG00000002726.20	AOC1	26	509.487	2.90044	0.162222	17.8794	1.70658e-71	5.54267e-70
	ENSG00000119714.11	GPR68	8111	655.683	2.90184	0.10623	27.3166	2.69603e-164	3.4257e-162
	ENSG00000143228.13	NUF2	83540	396.429	2.90523	0.119838	24.2429	7.85882e-130	6.64422e-128
	ENSG00000121895.8	TMEM156	80008	221.24	2.91903	0.249725	11.689	1.45169e-31	1.76213e-30
	ENSG00000148357.16	HMCN2	256158	35.9766	2.93101	0.54997	5.3294	9.85383e-08	3.29898e-07
	ENSG00000130518.17	IQCN	80726	709.761	2.93108	0.0955163	30.6867	8.57773e-207	1.62067e-204
	ENSG00000089685.15	BIRC5	332	2107.1	2.93298	0.182702	16.0534	5.4133e-58	1.36292e-56
	ENSG00000165512.5	ZNF22	7570	907.317	2.93727	0.15962	18.4017	1.27303e-75	4.56442e-74
	ENSG00000284636.1	NA	NA	33.5981	2.93886	0.491957	5.97382	2.31767e-09	8.91614e-09
	ENSG00000124882.4	EREG	2069	61.5388	2.95608	0.349838	8.44986	2.9166e-17	1.87491e-16
	ENSG00000226937.9	NA	NA	471.976	2.9634	0.330488	8.96676	3.05365e-19	2.18184e-18
	ENSG00000175063.17	UBE2C	11065	724.096	2.96724	0.13074	22.6958	4.93201e-114	3.47931e-112
	ENSG00000178202.13	POGLUT3	143888	852.226	2.96856	0.0998128	29.7413	2.24556e-194	3.72454e-192
	ENSG00000117650.13	NEK2	4751	814.425	2.97285	0.166211	17.886	1.51593e-71	4.94566e-70
	ENSG00000177432.8	NAP1L5	266812	226.466	2.97514	0.518567	5.73724	9.62328e-09	3.5207e-08
	ENSG00000127084.19	FGD3	89846	68.7025	2.99653	0.326929	9.16569	4.92292e-20	3.64696e-19
	ENSG00000234380.2	LINC01426	100506385	42.4055	2.99967	0.378453	7.92614	2.2606e-15	1.31332e-14
	ENSG00000280890.1	NA	NA	37.0545	3.00175	0.405217	7.40775	1.28456e-13	6.67884e-13
	ENSG00000110811.20	P3H3	10536	2145.63	3.01017	0.0839364	35.8626	1.17075e-281	3.91355e-279
	ENSG00000066248.15	NGEF	25791	360.211	3.02613	0.138171	21.9014	2.52041e-106	1.50449e-104
	ENSG00000011426.11	ANLN	54443	8923.24	3.03784	0.0585101	51.9199	0	0
	ENSG00000250327.1	RPSAP70	105377595	47.3662	3.04143	0.367513	8.27571	1.27695e-16	7.92958e-16
	ENSG00000007237.18	GAS7	8522	31.8248	3.04968	0.63111	4.83225	1.35e-06	4.0402e-06
	ENSG00000159247.13	NA	NA	35.9615	3.05779	0.412459	7.41357	1.22945e-13	6.4061e-13
	ENSG00000227502.3	MROCKI	285758	38.8622	3.05973	0.375157	8.15585	3.46742e-16	2.10741e-15
	ENSG00000286790.1	NA	NA	31.2045	3.06306	0.479126	6.39301	1.62656e-10	6.88659e-10
	ENSG00000285845.1	NA	NA	205.928	3.06598	0.211678	14.4842	1.52583e-47	2.97071e-46
	ENSG00000285743.1	NA	NA	128.495	3.07604	0.225753	13.6257	2.81653e-42	4.77361e-41
	ENSG00000186185.14	KIF18B	146909	565.603	3.07896	0.332473	9.26078	2.02944e-20	1.52739e-19
	ENSG00000171241.9	SHCBP1	79801	746.633	3.0835	0.129703	23.7736	6.27002e-125	5.02712e-123
	ENSG00000167779.9	IGFBP6	3489	15934.7	3.09028	0.23068	13.3964	6.34427e-41	1.03103e-39
	ENSG00000111859.17	NEDD9	4739	9255.55	3.09123	0.0579487	53.3443	0	0
	ENSG00000169213.7	RAB3B	5865	121.376	3.10564	0.232076	13.382	7.70257e-41	1.2471e-39
	ENSG00000075218.19	GTSE1	51512	647.04	3.10886	0.123122	25.2504	1.1219e-140	1.09312e-138
	ENSG00000179046.8	TRIML2	205860	2182.24	3.12061	0.118425	26.351	4.99845e-153	5.80783e-151
	ENSG00000126787.13	DLGAP5	9787	1087.57	3.12923	0.138265	22.6321	2.09162e-113	1.45663e-111
	ENSG00000154146.13	NRGN	4900	255.822	3.15643	0.193574	16.306	8.94112e-60	2.33782e-58
	ENSG00000163359.15	COL6A3	1293	417.375	3.15696	0.5078	6.21693	5.06965e-10	2.06125e-09
	ENSG00000117399.14	CDC20	991	3576.27	3.16278	0.0812326	38.9348	0	0
	ENSG00000124343.13	XG	7499	235.021	3.1659	0.216623	14.6148	2.26034e-48	4.47699e-47
	ENSG00000276170.4	LOC101929494	101929494	317.341	3.17136	0.179423	17.6753	6.49371e-70	2.05979e-68
	ENSG00000175344.18	CHRNA7	1139	34.7162	3.18361	0.425716	7.47826	7.53117e-14	3.97854e-13
	ENSG00000247925.2	NA	NA	417.112	3.1912	0.128344	24.8644	1.80503e-136	1.66185e-134
	ENSG00000170442.12	KRT86	3892	2164.4	3.19933	0.272252	11.7513	6.95071e-32	8.52285e-31
	ENSG00000125538.12	IL1B	3553	2451.33	3.21622	0.084325	38.1407	0	0
	ENSG00000171848.15	RRM2	6241	2278.48	3.22149	0.229668	14.0267	1.06967e-44	1.93681e-43
	ENSG00000105357.17	MYH14	79784	1196.06	3.27692	0.527448	6.21278	5.20559e-10	2.11494e-09
	ENSG00000249279.6	LINC02057	105378992	602.058	3.30157	0.14725	22.4216	2.42236e-111	1.60957e-109
	ENSG00000152253.9	SPC25	57405	92.7409	3.30219	0.35655	9.26152	2.0155e-20	1.51742e-19
	ENSG00000162772.17	ATF3	467	33973.2	3.31287	0.0769657	43.0434	0	0
	ENSG00000162723.10	SLAMF9	89886	49.7858	3.31882	0.532045	6.23786	4.43608e-10	1.81486e-09
	ENSG00000058335.15	RASGRF1	5923	36.5857	3.3243	0.485893	6.84163	7.82974e-12	3.63592e-11
	ENSG00000008118.10	CAMK1G	57172	217.108	3.33106	0.194402	17.1349	8.15424e-66	2.41055e-64
	ENSG00000187398.12	LUZP2	338645	37.6704	3.33397	0.496004	6.72165	1.79674e-11	8.15873e-11
	ENSG00000123485.12	HJURP	55355	363.178	3.33634	0.173058	19.2788	8.09764e-83	3.30725e-81
	ENSG00000186469.8	GNG2	54331	343.859	3.3431	0.192719	17.347	2.07753e-67	6.31336e-66
	ENSG00000101057.16	MYBL2	4605	3578.38	3.36731	0.103638	32.4912	1.42097e-231	3.39284e-229
	ENSG00000250510.8	GPR162	27239	239.888	3.37886	0.206886	16.332	5.84816e-60	1.5365e-58
	ENSG00000225937.3	PCA3	50652	61.6313	3.39801	0.40293	8.43324	3.3622e-17	2.15498e-16
	ENSG00000287277.1	NA	NA	38.5717	3.40277	0.507056	6.71085	1.93497e-11	8.76629e-11
	ENSG00000166086.13	JAM3	83700	1977.82	3.40437	0.0829574	41.0376	0	0
	ENSG00000184635.16	ZNF93	81931	139.67	3.42923	0.244164	14.0448	8.28825e-45	1.50827e-43
	ENSG00000260549.1	MT1L	4500	977.271	3.43086	0.310001	11.0673	1.80849e-28	1.94241e-27
	ENSG00000103528.17	SYT17	51760	87.19	3.45254	0.334834	10.3112	6.27236e-25	5.77727e-24
	ENSG00000273703.1	H2BC14	8342	96.4923	3.45916	0.358128	9.65901	4.50202e-22	3.6733e-21
	ENSG00000050555.18	LAMC3	10319	140.161	3.47527	0.208781	16.6455	3.2602e-62	9.10508e-61
	ENSG00000157214.14	STEAP2	261729	301.562	3.48513	0.157442	22.136	1.42221e-108	8.93116e-107
	ENSG00000267815.1	NA	NA	86.0076	3.68752	0.297024	12.4149	2.17062e-35	2.97372e-34
	ENSG00000275266.1	NA	NA	487.398	3.71575	0.18454	20.1352	3.63011e-90	1.68177e-88
	ENSG00000150667.8	FSIP1	161835	2030.03	3.72789	0.0629595	59.2108	0	0
	ENSG00000267026.5	LOC102724684	102724684	106.58	3.73572	0.366718	10.1869	2.26906e-24	2.03728e-23
	ENSG00000278621.1	NA	NA	1257.49	3.77351	0.105082	35.9102	2.11671e-282	7.3003e-280
	ENSG00000248334.6	NA	NA	29.8771	3.7795	0.52621	7.1825	6.845e-13	3.39562e-12
	ENSG00000130600.19	H19	283120	1712.21	3.7822	0.114839	32.9348	6.97706e-238	1.7835e-235
	ENSG00000259007.1	NA	NA	60.4276	3.79501	0.381397	9.95029	2.5145e-23	2.16806e-22
	ENSG00000171246.6	NPTX1	4884	34.053	3.79829	0.493913	7.6902	1.46905e-14	8.09726e-14
	ENSG00000125726.11	CD70	970	29.7001	3.88825	0.659936	5.89186	3.81869e-09	1.44325e-08
	ENSG00000154277.13	UCHL1	7345	133.198	3.89341	0.239778	16.2376	2.73472e-59	7.09068e-58
	ENSG00000119514.7	GALNT12	79695	390.332	3.93066	0.183073	21.4704	2.94243e-102	1.65202e-100
	ENSG00000119508.18	NR4A3	8013	759.532	3.9524	0.0990497	39.9031	0	0
	ENSG00000134516.17	DOCK2	1794	38.1364	3.97827	0.545663	7.29071	3.08319e-13	1.56486e-12
	ENSG00000074047.21	GLI2	2736	103.149	4.01753	0.392206	10.2434	1.26678e-24	1.15069e-23
	ENSG00000137801.11	THBS1	7057	20720.9	4.02693	0.0736801	54.6543	0	0
	ENSG00000105825.14	TFPI2	7980	106.811	4.04488	0.3808	10.6221	2.35258e-26	2.32878e-25
	ENSG00000177494.6	ZBED2	79413	925.806	4.18285	0.154942	26.9962	1.63632e-160	2.02011e-158
	ENSG00000228065.11	NA	NA	281.459	4.23223	0.18479	22.9029	4.34927e-116	3.13956e-114
	ENSG00000159885.14	ZNF222	7673	80.8354	4.23379	0.361732	11.7042	1.21292e-31	1.47643e-30
	ENSG00000124575.6	H1-3	3007	379.379	4.31769	0.205114	21.0502	2.27702e-98	1.19217e-96
	ENSG00000101017.14	CD40	958	88.37	4.32179	0.294825	14.6589	1.18254e-48	2.36377e-47
	ENSG00000104321.11	TRPA1	8989	64.173	4.37831	0.343928	12.7303	4.01232e-37	5.81586e-36
	ENSG00000235531.10	MSC-AS1	100132891	160.698	4.4262	0.252366	17.5388	7.24616e-69	2.24921e-67
	ENSG00000038427.16	VCAN	1462	189.643	4.49454	0.807849	5.56359	2.64279e-08	9.3037e-08
	ENSG00000268089.3	GABRQ	55879	81.2525	4.52519	0.445279	10.1626	2.91173e-24	2.60247e-23
	ENSG00000101210.12	EEF1A2	1917	2288.62	4.53536	0.473096	9.58657	9.1064e-22	7.31204e-21
	ENSG00000127920.6	GNG11	2791	123.103	4.54759	0.287232	15.8325	1.85824e-56	4.49119e-55
	ENSG00000113532.13	ST8SIA4	7903	30.6494	4.56138	1.42103	3.20991	0.00132778	0.00276128
	ENSG00000198453.13	ZNF568	374900	110.167	4.6174	0.299545	15.4147	1.30301e-53	2.96149e-52
	ENSG00000129675.16	ARHGEF6	9459	32.6949	4.64197	0.573519	8.09384	5.78114e-16	3.4604e-15
	ENSG00000101460.13	MAP1LC3A	84557	699.743	4.78685	0.124545	38.4346	0	0
	ENSG00000183346.7	CABCOCO1	219621	21.9347	4.9162	0.775772	6.33718	2.34011e-10	9.77995e-10
	ENSG00000251003.9	NA	NA	61.7498	4.98107	0.531152	9.37785	6.73331e-21	5.18248e-20
	ENSG00000256771.4	ZNF253	56242	144.608	5.17195	0.920203	5.62045	1.90465e-08	6.77208e-08
	ENSG00000169894.18	MUC3A	4584	39.5392	5.2038	0.570663	9.11888	7.59051e-20	5.57373e-19
	ENSG00000121904.17	CSMD2	114784	25.9886	5.22463	0.695468	7.51239	5.80556e-14	3.0963e-13
	ENSG00000141968.8	VAV1	7409	315.979	5.3051	0.21406	24.7832	1.35991e-135	1.23632e-133
	ENSG00000167748.11	KLK1	3816	53.6206	5.32403	0.497578	10.6999	1.01902e-26	1.01799e-25
	ENSG00000104967.7	NOVA2	4858	98.9049	5.35831	0.41911	12.785	1.98935e-37	2.9186e-36
	ENSG00000150281.6	CTF1	1489	121.809	5.70377	0.754776	7.5569	4.12783e-14	2.22004e-13
	ENSG00000136531.16	SCN2A	6326	44.6469	5.9098	0.618591	9.55365	1.25206e-21	9.95784e-21
	ENSG00000255920.3	CCND2-AS1	103752584	1004.86	5.94214	0.145901	40.7272	0	0
	ENSG00000118971.8	CCND2	894	17118.2	6.17072	0.0747859	82.5118	0	0
	ENSG00000132932.17	ATP8A2	51761	220.994	6.39381	0.247027	25.883	1.03402e-147	1.11224e-145
	ENSG00000196437.12	ZNF569	148266	124.699	7.16733	0.422634	16.9587	1.65911e-64	4.80015e-63
	ENSG00000198429.10	ZNF69	7620	170.831	8.19536	0.581956	14.0824	4.87074e-45	8.91129e-44
	ENSG00000154822.18	PLCL2	23228	165.581	8.19661	0.542472	15.1097	1.39703e-51	2.99357e-50
	ENSG00000245067.7	IGFBP7-AS1	255130	516.637	8.73662	0.49631	17.6031	2.33033e-69	7.29589e-68
	ENSG00000148288.13	GBGT1	26301	69.0241	9.34011	1.0533	8.86748	7.48171e-19	5.24903e-18
	ENSG00000065609.14	SNAP91	9892	81.5636	9.34092	1.22284	7.63874	2.19361e-14	1.19725e-13
	ENSG00000196218.12	RYR1	6261	3581.93	9.42302	0.160789	58.6047	0	0
	ENSG00000117791.16	MTARC2	54996	637.24	13.7075	1.18193	11.5975	4.24175e-31	5.04736e-30
	Table lists all differentially expressed genes (DEGs) between the E545K and H1047R cells. P-values of zero reflect values beyond the scientific notation limit in R.
